# Supplementary material for: Effect of genetically predicted sclerostin on cardiovascular biomarkers, risk factors, and disease outcomes
Source: Nat Commun. 2024 Nov 13;15:9832. doi: 10.1038/s41467-024-53623-5 (PMC11561231; doi:10.1038/s41467-024-53623-5)
Supplement: Supplementary file 4 — Supplementary Dataset 1 [file 41467_2024_53623_MOESM4_ESM.xlsx]

## Sheet: SD1
Supplementary Data 1. Results from the fixed-effects and random-effect meta-analysis of the three sclerostin GWAS summary statistics.
SNP	Effect_allele	Other_allele	Effect		SE		P-Value		Heterogeneity			N_samples
			Fixed	Random	Fixed	Random	Fixed	Random	i2	q_statistic	q_p.value
rs1284636067	T	G	-0.0771	-0.0771	0.0641662	0.0641662	0.227132	0.227132	-1.#IND00	0	1	35345
rs1280207683	T	G	-0.3194	-0.3194	0.332563	0.332563	0.334361	0.334361	-1.#IND00	0	1	35345
rs1327823388	C	G	0.0814	0.0814	0.250397	0.250397	0.743865	0.743865	-1.#IND00	0	1	35345
rs1489249427	C	G	-0.0596	-0.0596	0.113726	0.113726	0.598388	0.598388	-1.#IND00	0	1	35345
rs1329349415	A	C	-0.0536	-0.0536	0.0786554	0.0786554	0.493392	0.493392	-1.#IND00	0	1	35345
rs1296286721	C	G	0.4297	0.4297	0.299201	0.299201	0.148859	0.148859	-1.#IND00	0	1	35345
rs1197632832	A	C	-0.2774	-0.2774	0.243188	0.243188	0.251555	0.251555	-1.#IND00	0	1	35345
rs1227498120	C	G	-0.3995	-0.3995	0.282221	0.282221	0.154774	0.154774	-1.#IND00	0	1	35345
rs1296194881	A	G	-0.4453	-0.4453	0.162854	0.162854	0.006004	0.006004	0	0	1	35345
rs1337046318	C	G	-0.0208	-0.0208	0.102005	0.102005	0.837593	0.837593	-1.#IND00	0	1	35345
rs1427524495	A	G	0.0889	0.0889	0.110653	0.110653	0.419366	0.419366	-1.#IND00	0	1	35345
rs1262240888	T	C	0.0619	0.0619	0.048959	0.048959	0.203775	0.203775	-1.#IND00	0	1	35345
rs1310808576	T	C	-0.0969	-0.0969	0.243095	0.243095	0.688692	0.688692	-1.#IND00	0	1	35345
rs1243392435	A	G	0.2458	0.2458	0.290577	0.290577	0.395192	0.395192	-1.#IND00	0	1	35345
rs1390316713	C	G	0.0573	0.0573	0.0799369	0.0799369	0.471235	0.471235	-1.#IND00	0	1	35345
rs1336143018	C	G	0.0116	0.0116	0.189647	0.189647	0.950959	0.950959	-1.#IND00	0	1	35345
rs1420937341	T	C	0.0613	0.0613	0.0516615	0.0516615	0.232985	0.232985	0	0	1	35345
rs1347592923	A	C	0.139	0.139	0.0937615	0.0937615	0.13619	0.13619	-1.#IND00	0	1	35345
rs1463983998	A	T	-0.243	-0.243	0.168648	0.168648	0.147529	0.147529	0	0	1	35345
rs1354000295	C	G	0.0167	0.0167	0.00829026	0.00829026	0.042913	0.042913	-1.#IND00	0	1	35345
rs1206496643	C	G	-0.0284	-0.0284	0.0315738	0.0315738	0.365945	0.365945	-1.#IND00	0	1	35345
rs1349631998	T	C	0.0245	0.0245	0.00895692	0.00895692	0.005986	0.005986	-1.#IND00	0	1	35344
rs1385305179	T	C	0.2339	0.2339	0.382888	0.382888	0.539225	0.539225	-1.#IND00	0	1	35345
rs1337425375	A	G	-0.0227	-0.0227	0.00844923	0.00844923	0.006941	0.006941	-1.#IND00	0	1	35345
rs1213307193	C	G	-0.0632	-0.0632	0.202885	0.202885	0.754208	0.754208	-1.#IND00	0	1	35345
rs1283328561	C	G	0.0941	0.0941	0.148834	0.148834	0.525129	0.525129	-1.#IND00	0	1	35345
rs1335321901	C	G	-0.0191	-0.0191	0.00900513	0.00900513	0.033033	0.033033	-1.#IND00	0	1	35344
rs1476481084	T	C	0.067	0.067	0.155192	0.155192	0.664353	0.664353	-1.#IND00	0	1	35345
rs1175425236	T	C	0.0233	0.0233	0.00919282	0.00919282	0.010867	0.010867	-1.#IND00	0	1	35344
rs1184221843	T	G	0.0007	0.0007	0.0403297	0.0403297	0.986074	0.986074	-1.#IND00	0	1	35345
rs1158716050	C	G	-0.0565	-0.0565	0.217678	0.217678	0.794176	0.794176	0	0	1	35345
rs1411542235	A	T	0.052	0.052	0.181265	0.181265	0.773085	0.773085	-1.#IND00	0	1	35345
rs1230466090	A	C	0.0652	0.0652	0.0920949	0.0920949	0.476728	0.476728	-1.#IND00	0	1	35345
rs1359978349	C	G	0.3214	0.3214	0.205553	0.205553	0.116035	0.116035	-1.#IND00	0	1	35345
rs1381142205	T	G	0.0451	0.0451	0.0683749	0.0683749	0.50736	0.50736	0	0	1	35345
rs1488938162	C	G	-0.0006	-0.0006	0.0120051	0.0120051	0.959919	0.959919	-1.#IND00	0	1	35345
rs1179315769	A	G	0.0005	0.0005	0.00993487	0.00993487	0.959638	0.959638	-1.#IND00	0	1	35343
rs1302846543	T	G	-0.0382	-0.0382	0.122204	0.122204	0.753378	0.753378	-1.#IND00	0	1	35345
rs1373475640	T	G	-0.003	-0.003	0.0675185	0.0675185	0.964363	0.964363	0	0	1	35345
rs1251755515	T	G	0.2454	0.2454	0.270076	0.270076	0.361082	0.361082	-1.#IND00	0	1	35345
rs1347163728	A	G	0.1295	0.1295	0.0993831	0.0993831	0.190271	0.190271	-1.#IND00	0	1	35345
rs1227549944	T	G	0.0902	0.0902	0.0861195	0.0861195	0.292437	0.292437	-1.#IND00	0	1	35345
rs1366788796	A	G	-0.014	-0.014	0.0244949	0.0244949	0.565667	0.565667	0	0	1	35345
rs1334392889	A	G	0.021	0.021	0.0604323	0.0604323	0.726892	0.726892	-1.#IND00	0	1	35345
rs1434121703	A	G	-0.0068	-0.0068	0.0815892	0.0815892	0.933217	0.933217	0	0	1	35345
rs1221765910	A	C	0.0035	0.0035	0.0124041	0.0124041	0.776712	0.776712	-1.#IND00	0	1	35345
rs1407444686	T	G	0.0095	0.0095	0.0291267	0.0291267	0.743045	0.743045	-1.#IND00	0	1	35345
rs1187183273	A	T	0.0016	0.0016	0.0128728	0.0128728	0.900557	0.900557	-1.#IND00	0	1	35345
rs1248293391	A	G	-0.0702	-0.0702	0.195865	0.195865	0.718675	0.718675	-1.#IND00	0	1	35345
rs1271737605	A	G	-0.112	-0.112	0.301642	0.301642	0.70901	0.70901	-1.#IND00	0	1	35345
rs1434517489	A	G	0.0213	0.0213	0.00886205	0.00886205	0.015722	0.015722	-1.#IND00	0	1	35345
rs879185735	C	G	0.0194	0.0194	0.00859795	0.00859795	0.023354	0.023354	-1.#IND00	0	1	35345
rs1300752147	T	C	-0.112	-0.112	0.0665518	0.0665518	0.090736	0.090736	-1.#IND00	0	1	35345
rs1435271157	A	C	-0.0197	-0.0197	0.0100574	0.0100574	0.04899	0.04899	-1.#IND00	0	1	35344
rs1320991947	C	G	-0.0002	-0.0002	0.0228026	0.0228026	0.992962	0.992962	-1.#IND00	0	1	35345
rs1227779012	A	G	-0.0006	-0.0006	0.0187749	0.0187749	0.974363	0.974363	-1.#IND00	0	1	35345
rs1470899832	A	G	-0.0009	-0.0009	0.0191067	0.0191067	0.962222	0.962222	-1.#IND00	0	1	35345
rs1327731039	T	C	0.0026	0.0026	0.0318185	0.0318185	0.934521	0.934521	-1.#IND00	0	1	35345
rs1444878123	T	C	0.0186	0.0186	0.0298805	0.0298805	0.531549	0.531549	-1.#IND00	0	1	35345
rs1433139447	A	T	0.0193	0.0193	0.104882	0.104882	0.853246	0.853246	-1.#IND00	0	1	35345
rs9674640	T	C	-0.0028	-0.0028	0.0124041	0.0124041	0.820504	0.820504	-1.#IND00	0	1	35345
rs1396548248	T	C	0.0113	0.0113	0.0370662	0.0370662	0.759287	0.759287	-1.#IND00	0	1	35345
rs1482397837	A	G	0.1287	0.1287	0.101632	0.101632	0.203062	0.203062	-1.#IND00	0	1	35345
rs1262287275	A	G	-0.2225	-0.2225	0.384481	0.384481	0.560811	0.560811	-1.#IND00	0	1	35345
rs756747414	T	C	-0.0282	-0.0282	0.010001	0.010001	0.004608	0.004608	-1.#IND00	0	1	35345
rs1224002557	C	G	-0.0101	-0.0101	0.0196241	0.0196241	0.604961	0.604961	-1.#IND00	0	1	35345
rs768950436	T	C	-0.0192	-0.0192	0.00863179	0.00863179	0.025395	0.025395	-1.#IND00	0	1	35345
rs1264781120	A	G	-0.1657	-0.1657	0.127413	0.127413	0.191138	0.191138	-1.#IND00	0	1	35345
rs1195564810	T	C	-0.0279	-0.0279	0.0648882	0.0648882	0.665633	0.665633	-1.#IND00	0	1	35345
rs1438948833	A	G	0.0194	0.0194	0.231001	0.231001	0.932707	0.932707	-1.#IND00	0	1	35345
rs1302163567	T	C	-0.0453	-0.0453	0.113724	0.113724	0.688898	0.688898	-1.#IND00	0	1	35345
rs1238492189	A	G	-0.039	-0.039	0.0881369	0.0881369	0.656511	0.656511	-1.#IND00	0	1	35345
rs1310436740	T	C	-0.2038	-0.2038	0.0903087	0.0903087	0.023334	0.023334	-1.#IND00	0	1	35345
rs9747841	A	T	0.0162	0.0162	0.00922205	0.00922205	0.077458	0.077458	-1.#IND00	0	1	35344
rs1486963938	A	G	-0.1702	-0.1702	0.226238	0.226238	0.449561	0.449561	-1.#IND00	0	1	35345
rs1438811530	C	G	-0.0098	-0.0098	0.0575123	0.0575123	0.863994	0.863994	-1.#IND00	0	1	35345
rs1418884572	A	G	0.0005	0.0005	0.012339	0.012339	0.967497	0.967497	-1.#IND00	0	1	35345
rs1353524902	T	C	-0.0178	-0.0178	0.107897	0.107897	0.868284	0.868284	-1.#IND00	0	1	35345
rs1396702403	A	T	0.0297	0.0297	0.130947	0.130947	0.81966	0.81966	-1.#IND00	0	1	35345
rs1475909645	A	G	-0.03	-0.03	0.121634	0.121634	0.804203	0.804203	-1.#IND00	0	1	35345
rs1384881822	T	C	-0.037	-0.037	0.0243103	0.0243103	0.126055	0.126055	-1.#IND00	0	1	35345
rs1232344462	A	G	0.017	0.017	0.00829128	0.00829128	0.039336	0.039336	-1.#IND00	0	1	35344
rs1490808575	T	G	-0.062	-0.062	0.0549856	0.0549856	0.257047	0.257047	-1.#IND00	0	1	35345
rs1346138936	A	G	0.0888	0.0888	0.148239	0.148239	0.547127	0.547127	-1.#IND00	0	1	35345
rs1459270051	T	G	0.1522	0.1522	0.119544	0.119544	0.20063	0.20063	-1.#IND00	0	1	35345
rs1360137569	C	G	-0.0538	-0.0538	0.114696	0.114696	0.637327	0.637327	-1.#IND00	0	1	35345
rs1183201025	A	T	-0.0325	-0.0325	0.0638528	0.0638528	0.608959	0.608959	-1.#IND00	0	1	35345
rs1255969219	A	G	-0.0012	-0.0012	0.0114174	0.0114174	0.915844	0.915844	-1.#IND00	0	1	35345
rs1244099015	C	G	0.3518	0.3518	0.231965	0.231965	0.127402	0.127402	-1.#IND00	0	1	35345
rs1472985009	A	G	0.0015	0.0015	0.019199	0.019199	0.937386	0.937386	-1.#IND00	0	1	35345
rs1333046524	T	C	0.0619	0.0619	0.298208	0.298208	0.83472	0.83472	-1.#IND00	0	1	35345
rs1464495670	A	G	-0.1796	-0.1796	0.226765	0.226765	0.425996	0.425996	-1.#IND00	0	1	35345
rs1255914995	T	C	-0.0024	-0.0024	0.0114656	0.0114656	0.833347	0.833347	-1.#IND00	0	1	35345
rs1316062427	A	G	-0.0385	-0.0385	0.0294441	0.0294441	0.188739	0.188739	-1.#IND00	0	1	35345
rs1385890625	T	C	0.0043	0.0043	0.0151364	0.0151364	0.775229	0.775229	-1.#IND00	0	1	35345
rs1166192310	A	G	0.1191	0.1191	0.158843	0.158843	0.451072	0.451072	-1.#IND00	0	1	35345
rs1355035536	T	C	-0.0208	-0.0208	0.0100913	0.0100913	0.038312	0.038312	-1.#IND00	0	1	35345
rs1474475181	A	C	-0.0049	-0.0049	0.0151605	0.0151605	0.745288	0.745288	-1.#IND00	0	1	35345
rs1249275996	T	C	-0.0636	-0.0636	0.0505831	0.0505831	0.206287	0.206287	-1.#IND00	0	1	35345
rs1247860652	C	G	-0.0017	-0.0017	0.0116836	0.0116836	0.883706	0.883706	-1.#IND00	0	1	35345
rs1255137986	T	G	-0.0004	-0.0004	0.0194472	0.0194472	0.983497	0.983497	-1.#IND00	0	1	35345
rs1432788239	A	G	-0.0189	-0.0189	0.00833128	0.00833128	0.022622	0.022622	-1.#IND00	0	1	35345
rs1354246108	T	C	-0.0182	-0.0182	0.091181	0.091181	0.840979	0.840979	-1.#IND00	0	1	35345
rs1357947068	C	G	-0.001	-0.001	0.0103226	0.0103226	0.922411	0.922411	-1.#IND00	0	1	35345
rs906789551	A	G	0.0218	0.0218	0.0168267	0.0168267	0.192831	0.192831	-1.#IND00	0	1	35345
rs940343302	T	C	0.0001	0.0001	0.0125954	0.0125954	0.993629	0.993629	-1.#IND00	0	1	35345
rs898910019	T	C	-0.0263	-0.0263	0.0886985	0.0886985	0.765683	0.765683	-1.#IND00	0	1	35345
rs118203091	A	G	0.0074	0.0074	0.0108385	0.0108385	0.492561	0.492561	-1.#IND00	0	1	35345
rs916669740	T	G	-0.0307	-0.0307	0.450188	0.450188	0.945334	0.945334	-1.#IND00	0	1	35345
rs948214744	A	G	0.5941	0.5941	0.244174	0.244174	0.014483	0.014483	-1.#IND00	0	1	35345
rs957996071	T	C	0.0899	0.0899	0.347399	0.347399	0.794779	0.794779	-1.#IND00	0	1	35345
rs1003999613	A	G	-0.0241	-0.0241	0.0488795	0.0488795	0.620214	0.620214	-1.#IND00	0	1	35345
rs1035120933	A	G	-0.0005	-0.0005	0.018579	0.018579	0.978409	0.978409	-1.#IND00	0	1	35345
rs1044325059	A	G	0.0662	0.0662	0.243256	0.243256	0.78444	0.78444	-1.#IND00	0	1	35345
rs905159635	A	T	0.0006	0.0006	0.0182031	0.0182031	0.973558	0.973558	-1.#IND00	0	1	35345
rs1379038012	T	G	-0.1663	-0.1663	0.121101	0.121101	0.167484	0.167484	-1.#IND00	0	1	35345
rs976138033	T	C	-0.0673	-0.0673	0.0945415	0.0945415	0.474308	0.474308	-1.#IND00	0	1	35345
rs1049145173	C	G	0.0662	0.0662	0.243239	0.243239	0.784425	0.784425	-1.#IND00	0	1	35345
rs969862631	A	G	0.1847	0.1847	0.149329	0.149329	0.21377	0.21377	-1.#IND00	0	1	35345
rs952603430	A	T	-0.0235	-0.0235	0.0613492	0.0613492	0.700239	0.700239	-1.#IND00	0	1	35345
rs937004349	A	G	0.0655	0.0655	0.159343	0.159343	0.6795	0.6795	-1.#IND00	0	1	35345
rs895558086	A	G	0.0035	0.0035	0.0158759	0.0158759	0.824625	0.824625	-1.#IND00	0	1	35344
rs1020306199	T	C	-0.0533	-0.0533	0.0811015	0.0811015	0.508906	0.508906	-1.#IND00	0	1	35345
rs1609552	T	C	0.0174	0.0174	0.00830461	0.00830461	0.035222	0.035222	-1.#IND00	0	1	35345
rs879162088	T	C	0.017	0.017	0.00820564	0.00820564	0.037334	0.037334	-1.#IND00	0	1	35345
rs899631439	A	C	-0.0015	-0.0015	0.0320836	0.0320836	0.962504	0.962504	-1.#IND00	0	1	35345
rs1050945051	A	C	0.0053	0.0053	0.0189636	0.0189636	0.778777	0.778777	-1.#IND00	0	1	35345
rs917494561	A	G	-0.3151	-0.3151	0.349807	0.349807	0.365247	0.365247	-1.#IND00	0	1	35345
rs945335136	C	G	0.0995	0.0995	0.289874	0.328185	0.730095	0.760571	-1.#IND00	0	1	35345
rs1043624212	A	G	0.1062	0.1062	0.168076	0.168076	0.525386	0.525386	-1.#IND00	0	1	35345
rs904486753	T	C	-0.1559	-0.1559	0.411005	0.411005	0.703026	0.703026	-1.#IND00	0	1	35345
rs1024520174	T	G	-0.5945	-0.5945	0.244174	0.244174	0.014417	0.014417	-1.#IND00	0	1	35345
rs951528726	A	C	0.0472	0.0472	0.0636297	0.0636297	0.455921	0.455921	-1.#IND00	0	1	35345
rs945217448	A	G	0.0298	0.0298	0.0550769	0.0550769	0.586578	0.586578	-1.#IND00	0	1	35345
rs1043592722	T	C	-0.0353	-0.0353	0.0791036	0.0791036	0.653785	0.653785	-1.#IND00	0	1	35345
rs1055835490	T	G	0.0001	0.0001	0.0125954	0.0125954	0.993629	0.993629	-1.#IND00	0	1	35345
rs1377319593	A	G	-0.0305	-0.0305	0.176337	0.176337	0.861967	0.861967	-1.#IND00	0	1	35345
rs9899125	A	G	-0.0003	-0.0003	0.0124677	0.0124677	0.980695	0.980695	-1.#IND00	0	1	35345
rs920022008	T	C	0.1806	0.1806	0.0578128	0.0578128	0.001698	0.001698	-1.#IND00	0	1	35345
rs9895614	T	C	-0.0164	-0.0164	0.0082559	0.0082559	0.045887	0.045887	-1.#IND00	0	1	35345
rs894918736	T	C	0.0022	0.0022	0.0421251	0.0421251	0.958119	0.958119	-1.#IND00	0	1	35345
rs1014860043	A	G	0.1072	0.1072	0.125615	0.125615	0.391014	0.391014	-1.#IND00	0	1	35345
rs1046185318	A	G	0.0099	0.0099	0.0413267	0.0413267	0.809718	0.809718	-1.#IND00	0	1	35345
rs924211134	T	C	-0.3092	-0.3092	0.263784	0.263784	0.238703	0.238703	-1.#IND00	0	1	35345
rs1004704977	A	G	-0.0021	-0.0021	0.0176523	0.0176523	0.904798	0.904798	-1.#IND00	0	1	35345
rs947682652	A	G	0.0094	0.0094	0.0266569	0.0266569	0.723024	0.723024	-1.#IND00	0	1	35345
rs958421588	T	C	-0.015	-0.015	0.0553815	0.0553815	0.785439	0.785439	-1.#IND00	0	1	35345
rs1023879350	T	C	0.0748	0.0748	0.16189	0.16189	0.642374	0.642374	-1.#IND00	0	1	35345
rs1040273732	T	C	0.3315	0.3315	0.276912	0.276912	0.228851	0.228851	-1.#IND00	0	1	35345
rs999548661	A	T	-0.1196	-0.1196	0.158896	0.158896	0.449326	0.449326	-1.#IND00	0	1	35345
rs1052479428	A	G	-0.0671	-0.0671	0.0902836	0.0902836	0.455059	0.455059	-1.#IND00	0	1	35345
rs3752054	T	C	-0.0044	-0.0044	0.0100262	0.0100262	0.659159	0.659159	-1.#IND00	0	1	35345
rs9914437	T	C	0.0037	0.0037	0.0121538	0.0121538	0.759619	0.759619	-1.#IND00	0	1	35345
rs965799317	C	G	0.0873	0.0873	0.151801	0.151801	0.563255	0.563255	-1.#IND00	0	1	35345
rs9286394	T	C	-0.0121	-0.0121	0.0210954	0.0210954	0.564286	0.564286	-1.#IND00	0	1	35345
rs888025643	A	G	-0.0065	-0.0065	0.0500523	0.0500523	0.896127	0.896127	-1.#IND00	0	1	35345
rs2294079	C	G	-0.0008	-0.0008	0.010979	0.010979	0.941596	0.941596	-1.#IND00	0	1	35345
rs943553899	T	G	-0.0988	-0.0988	0.127135	0.127135	0.434742	0.434742	-1.#IND00	0	1	35345
rs12947465	T	C	0.0132	0.0132	0.00882103	0.00882103	0.132545	0.132545	0	0	1	35345
rs974917259	A	G	-0.038	-0.038	0.1405	0.1405	0.785737	0.785737	-1.#IND00	0	1	35345
rs933530950	A	G	0.1521	0.1521	0.28075	0.28075	0.586092	0.586092	-1.#IND00	0	1	35345
rs2294078	C	G	-0.0052	-0.0052	0.0118405	0.0118405	0.658925	0.658925	-1.#IND00	0	1	35345
rs1025571766	A	G	0.0674	0.0674	0.154684	0.154684	0.661435	0.661435	-1.#IND00	0	1	35345
rs1006201089	C	G	-0.0531	-0.0531	0.139283	0.152794	0.701591	0.726869	-1.#IND00	0	1	35345
rs927024681	A	T	-0.0872	-0.0872	0.225322	0.225322	0.697302	0.697302	-1.#IND00	0	1	35345
rs929843820	A	G	0.1509	0.1509	0.129662	0.129662	0.242074	0.242074	-1.#IND00	0	1	35345
rs955027369	T	C	0.0027	0.0027	0.0176179	0.0176179	0.87756	0.87756	-1.#IND00	0	1	35345
rs951124224	T	C	0.0469	0.0469	0.153544	0.153544	0.758835	0.758835	-1.#IND00	0	1	35345
rs556541063	A	C	0.0765	0.0765	0.123035	0.123035	0.532014	0.532014	-1.#IND00	0	1	35345
rs780299544	T	C	-0.0972	-0.0972	0.158029	0.158029	0.536444	0.536444	-1.#IND00	0	1	35345
rs536031036	T	C	-0.0929	-0.0929	0.112972	0.112972	0.408499	0.408499	-1.#IND00	0	1	35345
rs547289895	T	G	-0.094	-0.094	0.127267	0.127267	0.457861	0.457861	-1.#IND00	0	1	35345
rs758411088	A	G	-0.0295	-0.0295	0.171731	0.171731	0.862902	0.862902	-1.#IND00	0	1	35345
rs543765287	C	G	-0.0942	-0.0942	0.115673	0.115673	0.413052	0.413052	-1.#IND00	0	1	35345
rs746836148	T	C	0.0252	0.0252	0.191708	0.191708	0.894866	0.894866	-1.#IND00	0	1	35345
rs62053745	T	C	-0.003077	-0.003077	0.0081241	0.0081241	0.703481	0.703481	0	0.581245	0.747798	49354
rs9747082	A	G	0.004569	0.004569	0.00970872	0.00970872	0.636221	0.636221	0	0.399169	0.819071	49354
rs780099872	A	G	0.0957	0.0957	0.237074	0.237074	0.684951	0.684951	-1.#IND00	0	1	35345
rs747114084	T	C	-0.0589	-0.0589	0.080739	0.080739	0.463416	0.463416	-1.#IND00	0	1	35345
rs62053747	A	G	-0.003693	-0.003693	0.0123446	0.0123446	0.763682	0.763682	0	0.918234	0.631841	49354
rs762383630	T	C	0.0486	0.0486	0.126626	0.126626	0.699678	0.699678	-1.#IND00	0	1	35345
rs34151105	T	C	0.02077	0.029165	0.0101574	0.0250877	0.039873	0.24259	0.74943	7.9818	0.018483	49354
rs767896492	A	G	-0.1503	-0.1503	0.195171	0.195171	0.438912	0.438912	-1.#IND00	0	1	35345
rs77383171	T	C	7.4e-05	7.4e-05	0.0108933	0.0108933	0.994548	0.994548	0	0.110034	0.946469	49354
rs185117150	T	C	-0.0439	-0.0439	0.0967918	0.0967918	0.6485	0.6485	-1.#IND00	0	1	35345
rs75157665	A	G	-0.020226	-0.028615	0.010139	0.0252482	0.044972	0.254616	0.75318	8.10306	0.017396	49354
rs181198927	T	G	-0.0749	-0.0749	0.112965	0.112965	0.50515	0.50515	-1.#IND00	0	1	35345
rs531497988	A	G	-0.1359	-0.1359	0.0740928	0.0740928	0.065254	0.065254	-1.#IND00	0	1	35345
rs17055023	A	G	0.0045	0.0045	0.01062	0.01062	0.670189	0.670189	0	0.478199	0.787337	49354
rs750761793	A	G	-0.0122	-0.0122	0.0552097	0.0552097	0.82422	0.82422	-1.#IND00	0	1	35345
rs745607581	A	C	-0.2039	-0.2039	0.196339	0.196339	0.296547	0.296547	-1.#IND00	0	1	35345
rs139292994	A	G	0.0054	0.0054	0.123934	0.123934	0.965053	0.965053	-1.#IND00	0	1	35345
rs143215731	T	C	-0.0923	-0.0923	0.221447	0.221447	0.675277	0.675277	-1.#IND00	0	1	35345
rs748857346	T	C	0.1052	0.1052	0.0599682	0.0599682	0.077862	0.077862	-1.#IND00	0	1	35345
rs34245596	A	G	-0.003433	-0.003433	0.00878	0.00878	0.694332	0.694332	0	0.544687	0.761593	49354
rs143500173	A	T	-0.0673	-0.0673	0.0945415	0.0945415	0.474308	0.474308	-1.#IND00	0	1	35345
rs775987897	T	C	0.1777	0.1777	0.236086	0.236086	0.449327	0.449327	-1.#IND00	0	1	35345
rs112513622	C	G	-0.001311	-0.001311	0.0138908	0.0138908	0.924388	0.924388	0	0.079367	0.961093	49354
rs144610538	T	C	0.0675	0.0675	0.154898	0.154898	0.661403	0.661403	-1.#IND00	0	1	35345
rs766764336	C	G	-0.1395	-0.1395	0.232758	0.232758	0.546924	0.546924	-1.#IND00	0	1	35345
rs17606525	T	C	0.006113	0.006113	0.0152513	0.0152513	0.687057	0.687057	0	1.36584	0.505139	49354
rs144104086	A	G	-0.823	-0.823	0.379458	0.379458	0.029278	0.029278	-1.#IND00	0	1	35345
rs146477792	C	G	0.0755	0.0755	0.161771	0.161771	0.639019	0.639019	-1.#IND00	0	1	35345
rs151047802	T	C	-0.0831	-0.0831	0.0977821	0.182318	0.392989	0.646877	0	0	1	35345
rs748912478	C	G	0.0227	0.0227	0.0760297	0.0760297	0.764106	0.764106	-1.#IND00	0	1	35345
rs191550025	C	G	-0.111626	-0.131863	0.0832579	0.110166	0.177767	0.228923	0.252883	1.33848	0.247302	38646
rs188332872	A	G	-0.363	-0.363	0.218647	0.218647	0.095172	0.095172	-1.#IND00	0	1	35345
rs574426675	T	C	0.1119	0.1119	0.104413	0.104413	0.281371	0.281371	-1.#IND00	0	1	35345
rs772700270	A	G	-0.0606	-0.0606	0.198323	0.198323	0.75875	0.75875	-1.#IND00	0	1	35345
rs559961833	A	G	-0.1827	-0.1827	0.384248	0.384248	0.632735	0.632735	-1.#IND00	0	1	35345
rs545900284	A	G	-0.0702	-0.0702	0.0443092	0.0443092	0.111279	0.111279	-1.#IND00	0	1	35345
rs563997488	T	C	0.0739	0.0739	0.0442569	0.0442569	0.093277	0.093277	-1.#IND00	0	1	35345
rs773841399	T	G	0.1164	0.1164	0.125838	0.125838	0.352497	0.352497	-1.#IND00	0	1	35345
rs747425389	A	G	-0.0996	-0.0996	0.128729	0.128729	0.43676	0.43676	-1.#IND00	0	1	35345
rs748021421	A	G	0.1191	0.1191	0.217404	0.217404	0.581905	0.581905	-1.#IND00	0	1	35345
rs771391256	T	C	0.296	0.296	0.256281	0.256281	0.245659	0.245659	-1.#IND00	0	1	35345
rs113560219	T	C	0.001335	0.001335	0.0135672	0.0135672	0.921186	0.921186	0	0.280902	0.868966	49354
rs759827686	A	G	-0.1267	-0.1267	0.0817549	0.0817549	0.119298	0.119298	-1.#IND00	0	1	35345
rs547020163	T	C	0.5738	0.5738	0.238234	0.238234	0.015503	0.015503	-1.#IND00	0	1	35345
rs2223138	A	G	-0.004079	-0.004079	0.010279	0.010279	0.689993	0.689993	0	0.516799	0.772287	49354
rs77743591	C	G	0.020716	0.029545	0.0101518	0.0252754	0.040279	0.240006	0.753208	8.10399	0.017388	49354
rs4890175	T	C	0.003163	0.00314	0.00730359	0.00744154	0.663369	0.671451	0.018399	2.03749	0.361048	49354
rs150234152	T	C	-0.051017	-0.051017	0.0524954	0.0524954	0.328649	0.328649	0	0.048074	0.82645	38646
rs754659957	T	C	0.0424	0.0424	0.227874	0.227874	0.851629	0.851629	-1.#IND00	0	1	35345
rs375149461	A	G	0.0275	0.0275	0.0927574	0.0927574	0.765712	0.765712	-1.#IND00	0	1	35345
rs148678965	A	G	0.030761	0.093956	0.0478913	0.124405	0.51856	0.447794	0.568356	2.31672	0.12799	38646
rs61739713	C	G	0.002574	0.001624	0.00707385	0.0110185	0.714619	0.882177	0.421634	3.45802	0.17746	49354
rs2294076	A	G	-0.003472	-0.002758	0.00770667	0.0105744	0.650723	0.793208	0.337052	3.01683	0.221261	49354
rs17606552	T	C	0.001566	0.003208	0.0113718	0.0155785	0.88986	0.836003	0.326754	2.97068	0.226425	49354
rs139867090	C	G	-0.00942	-0.02409	0.0124656	0.0268272	0.447533	0.366762	0.697635	6.61452	0.036616	49354
rs145324678	T	C	0.009024	0.022097	0.0124687	0.0256944	0.467002	0.387368	0.670638	6.07235	0.048018	49354
rs113214789	A	G	-0.006178	-0.001228	0.0148364	0.0266379	0.675592	0.963017	0.541376	4.36088	0.112992	49354
rs535462465	T	C	-0.0226	-0.0226	0.108307	0.108307	0.833862	0.833862	-1.#IND00	0	1	35345
rs6565733	A	G	0.005565	0.005565	0.00933026	0.00933026	0.54885	0.54885	0	0.266288	0.875339	49354
rs1106175	A	G	0.004534	0.004534	0.00784872	0.00784872	0.561529	0.561529	0	0.91849	0.63176	49354
rs552927186	A	G	-0.1069	-0.1069	0.174146	0.174146	0.537253	0.537253	-1.#IND00	0	1	35345
rs572285255	A	G	0.1108	0.1108	0.087579	0.087579	0.203483	0.203483	-1.#IND00	0	1	35345
rs144571861	A	C	0.239051	0.239051	0.12163	0.12163	0.04823	0.04823	0	0.486759	0.485377	38646
rs6420494	C	G	-0.005781	-0.005781	0.00912769	0.00912769	0.524399	0.524399	0	0.512656	0.773888	49354
rs6420495	T	G	0.005012	0.005012	0.00795282	0.00795282	0.526489	0.526489	0	0.998658	0.606938	49354
rs148031487	T	C	0.030417	0.037443	0.0142795	0.0212882	0.032295	0.077082	0.349396	3.07407	0.215018	49354
rs541053462	A	G	-0.0438	-0.0438	0.0721944	0.0721944	0.54201	0.54201	-1.#IND00	0	1	35345
rs538015839	T	G	0.579	0.579	0.240556	0.240556	0.015573	0.015573	-1.#IND00	0	1	35345
rs781763834	T	G	0.0097	0.0097	0.297213	0.297213	0.973819	0.973819	-1.#IND00	0	1	35345
rs573917543	A	G	-0.0912	-0.0912	0.224863	0.224863	0.683541	0.683541	-1.#IND00	0	1	35345
rs2894723	T	C	0.003947	0.003947	0.00843949	0.00843949	0.638316	0.638316	0	0.801603	0.669783	49354
rs780366256	T	C	-0.0356	-0.0356	0.120283	0.120283	0.766098	0.766098	-1.#IND00	0	1	35345
rs749506922	A	T	-0.069	-0.069	0.114486	0.114486	0.544679	0.544679	-1.#IND00	0	1	35345
rs34938178	T	C	-0.024791	-0.024791	0.0190277	0.0190277	0.190322	0.190322	0	1.81579	0.403373	49354
rs539358014	A	G	-0.1785	-0.1785	0.120225	0.120225	0.1356	0.1356	-1.#IND00	0	1	35345
rs761873862	T	G	0.031	0.031	0.10071	0.10071	0.757027	0.757027	-1.#IND00	0	1	35345
rs778224474	T	C	-0.0608	-0.0608	0.241987	0.241987	0.800618	0.800618	-1.#IND00	0	1	35345
rs2396789	T	C	-0.010777	-0.013743	0.01152	0.0154862	0.347064	0.372413	0.292545	2.82703	0.243286	48328
rs2894722	A	G	-0.011868	-0.015348	0.0111626	0.0158323	0.285214	0.329871	0.348314	3.06896	0.215567	49354
rs112354759	T	C	-0.031922	-0.03467	0.0162067	0.0212897	0.047742	0.101667	0.266476	2.72656	0.25582	49354
rs573812618	A	C	0.0085	0.0085	0.0371113	0.0371113	0.817917	0.817917	-1.#IND00	0	1	35345
rs751182723	T	C	0.7954	0.7954	0.484807	0.484807	0.099133	0.099133	-1.#IND00	0	1	35345
rs112785199	A	G	-0.001446	-0.001446	0.0136964	0.0136964	0.915486	0.915486	0	0.389057	0.823223	49354
rs111542596	C	G	-0.001542	-0.001542	0.013699	0.013699	0.909903	0.909903	0	0.440808	0.802195	49354
rs8081895	A	G	-0.008439	-0.008439	0.0102282	0.0102282	0.406953	0.406953	0	1.92587	0.381771	49354
rs532506184	A	G	-0.0084	-0.0084	0.0362236	0.0362236	0.815691	0.815691	-1.#IND00	0	1	35345
rs749612059	C	G	0.0177	0.0177	0.0962472	0.0962472	0.853336	0.853336	-1.#IND00	0	1	35345
rs181659930	T	G	-0.1461	-0.1461	0.0774313	0.0774313	0.057905	0.057905	-1.#IND00	0	1	35345
rs139881546	T	C	0.033762	0.033762	0.0535431	0.0535431	0.526241	0.526241	0	0.227401	0.633458	38646
rs534710868	C	G	0.0014	0.0014	0.0331051	0.0331051	0.96608	0.96608	-1.#IND00	0	1	35345
rs36068254	A	G	-0.011103	-0.011157	0.00776308	0.0114195	0.150525	0.326101	0.397801	3.32116	0.190028	49354
rs187558289	T	C	-0.6011	-0.6011	0.246978	0.246978	0.014454	0.014454	-1.#IND00	0	1	35345
rs768181871	T	C	0.0494	0.0494	0.0658338	0.0658338	0.450726	0.450726	-1.#IND00	0	1	35345
rs113264620	T	C	-0.015326	-0.017401	0.00853282	0.0149313	0.071038	0.241428	0.538361	4.33239	0.114613	49354
rs761451108	T	G	0.2422	0.2422	0.357699	0.357699	0.496155	0.496155	-1.#IND00	0	1	35345
rs370641729	T	C	-0.0534	-0.0534	0.132873	0.132873	0.686268	0.686268	-1.#IND00	0	1	35345
rs149353840	T	C	-0.021586	-0.024916	0.0138051	0.0172164	0.116024	0.145742	0.181043	2.44213	0.294916	49354
rs144661298	T	C	-0.0491	-0.0491	0.131739	0.131739	0.707959	0.707959	-1.#IND00	0	1	35345
rs34663111	A	G	-0.003328	-0.003328	0.00958154	0.00958154	0.727041	0.727041	0	0.500048	0.778782	49354
rs111634325	T	C	-0.001473	-0.001473	0.0136687	0.0136687	0.913731	0.913731	0	0.653971	0.721094	49354
rs565350200	A	G	0.0271	0.0271	0.14744	0.14744	0.853414	0.853414	-1.#IND00	0	1	35345
rs62054999	A	G	-0.00341	-0.00341	0.0099641	0.0099641	0.730901	0.730901	0	0.395448	0.820596	49354
rs76721911	A	G	-0.0163	-0.0163	0.100995	0.100995	0.871114	0.871114	-1.#IND00	0	1	35345
rs76101758	A	G	-0.0086	-0.0086	0.101094	0.101094	0.931839	0.931839	-1.#IND00	0	1	35345
rs747044176	T	C	-0.1967	-0.1967	0.138748	0.138748	0.154157	0.154157	-1.#IND00	0	1	35345
rs769688051	T	G	0.0317	0.0317	0.168154	0.168154	0.849699	0.849699	-1.#IND00	0	1	35345
rs151171550	A	G	-0.0568	-0.0568	0.0486815	0.0486815	0.240874	0.240874	-1.#IND00	0	1	35345
rs139074451	A	G	0.0674	0.0674	0.154684	0.154684	0.661435	0.661435	-1.#IND00	0	1	35345
rs6565703	A	C	-0.003223	-0.003223	0.00827795	0.00827795	0.695514	0.695514	0	1.18483	0.55299	49354
rs147555988	A	G	-0.062648	-0.062648	0.0710118	0.0710118	0.375213	0.375213	0	0.953786	0.328758	38646
rs71369953	T	C	0.003668	0.000428	0.0240933	0.0269949	0.878347	0.987285	0.107379	2.24059	0.326183	49354
rs7209783	T	C	-0.003697	-0.003697	0.00820154	0.00820154	0.650518	0.650518	0	0.979278	0.612848	49354
rs182271940	T	C	0.3398	0.3398	0.313866	0.313866	0.276498	0.276498	-1.#IND00	0	1	35345
rs7209943	T	C	-0.003407	-0.003407	0.00824205	0.00824205	0.677818	0.677818	0	0.998688	0.606929	49354
rs17054921	A	C	-0.056056	-0.056056	0.0713456	0.0713456	0.429692	0.429692	0	0.670287	0.412952	38646
rs7214406	T	G	-0.004965	-0.004965	0.00987744	0.00987744	0.613378	0.613378	0	0.359305	0.548893	46053
rs778052617	T	C	0.0007	0.0007	0.0605769	0.0605769	0.990728	0.990728	-1.#IND00	0	1	35345
rs188641366	A	G	-0.1059	-0.1059	0.05996	0.05996	0.075866	0.075866	-1.#IND00	0	1	35345
rs6565704	T	C	-0.003605	-0.003605	0.00834	0.00834	0.663972	0.663972	0	1.02111	0.600161	49354
rs530074727	T	C	-0.0324	-0.0324	0.0340277	0.0340277	0.338532	0.338532	-1.#IND00	0	1	35345
rs6565705	A	G	0.002639	0.002639	0.00866974	0.00866974	0.759677	0.759677	0	0.999609	0.606649	48328
rs2294075	C	G	0.004513	0.004513	0.0100805	0.0100805	0.65272	0.65272	0	0.420683	0.810308	49354
rs7220384	T	C	-0.004469	-0.004469	0.00957077	0.00957077	0.638818	0.638818	0	0.451835	0.797784	49354
rs7210283	A	G	-0.004725	-0.004725	0.00826359	0.00826359	0.565467	0.565467	0	0.740509	0.690559	49354
rs7220537	T	C	-0.004496	-0.004496	0.0100508	0.0100508	0.652995	0.652995	0	0.52247	0.7701	49354
rs7223862	A	G	0.004954	0.004954	0.00841795	0.00841795	0.55419	0.55419	0	0.775745	0.678499	49354
rs1250129995	A	G	-0.2424	-0.2424	0.365667	0.365667	0.505238	0.505238	-1.#IND00	0	1	35345
rs760048586	A	G	0.1724	0.1724	0.268717	0.268717	0.519038	0.519038	-1.#IND00	0	1	35345
rs144950134	A	G	-0.00169	-0.057005	0.0573267	0.127863	0.976351	0.654091	0.684082	3.16538	0.075215	38646
rs139027687	C	G	-0.1268	-0.1268	0.136206	0.136206	0.34941	0.34941	-1.#IND00	0	1	35345
rs150886394	A	G	-0.3676	-0.3676	0.455904	0.455904	0.417688	0.417688	-1.#IND00	0	1	35345
rs138265386	A	G	-0.030545	-0.030545	0.0622323	0.0622323	0.621796	0.621796	0	0.897654	0.343412	38646
rs111634023	T	C	0.015921	0.018108	0.00857641	0.0152333	0.062069	0.232151	0.549942	4.44387	0.108399	49354
rs1882989	A	G	0.006878	0.006878	0.0067559	0.0067559	0.306176	0.306176	0	1.43987	0.486785	49354
rs781446405	A	C	-0.058	-0.058	0.124272	0.124272	0.639012	0.639012	-1.#IND00	0	1	35345
rs532459953	T	C	0.1776	0.1776	0.235967	0.235967	0.449354	0.449354	-1.#IND00	0	1	35345
rs7502403	T	C	0.003429	0.003429	0.00823026	0.00823026	0.675364	0.675364	0	0.973916	0.614493	49354
rs111427046	C	G	0.001076	0.001076	0.0137256	0.0137256	0.937187	0.937187	0	0.573949	0.750531	49354
rs142674657	A	G	-0.072426	-0.072426	0.0384077	0.0384077	0.058055	0.058055	0	0.05426	0.815811	38646
rs34263281	A	C	0.002972	0.002972	0.00837026	0.00837026	0.721193	0.721193	0	1.04191	0.593954	49354
rs777385419	A	G	0.1871	0.1871	0.485536	0.485536	0.698533	0.698533	-1.#IND00	0	1	35345
rs560139080	T	C	-0.0802	-0.0802	0.0707149	0.0707149	0.254288	0.254288	-1.#IND00	0	1	35345
rs112076988	T	C	-0.001115	-0.001115	0.0135262	0.0135262	0.933959	0.933959	0	0.610655	0.736882	49354
rs138704041	T	C	0.0055	0.0055	0.0320426	0.0320426	0.863007	0.863007	-1.#IND00	0	1	35345
rs113943080	T	C	-0.001189	-0.001189	0.0138138	0.0138138	0.93104	0.93104	0	0.793146	0.672621	49354
rs180701844	A	G	-0.043403	-0.043403	0.0767328	0.0767328	0.569695	0.569695	0	0.874347	0.349755	38646
rs113823896	C	G	-0.1116	-0.1116	0.0665333	0.0665333	0.091806	0.091806	-1.#IND00	0	1	35345
rs28495754	T	C	-0.004619	-0.004619	0.00992769	0.00992769	0.640042	0.640042	0	0.484374	0.784909	49354
rs34855849	T	C	0.0756	0.0756	0.161908	0.161908	0.638858	0.638858	-1.#IND00	0	1	35345
rs146719345	T	C	0.0028	0.0028	0.112192	0.112192	0.979977	0.979977	-1.#IND00	0	1	35345
rs8064924	A	G	0.004187	0.004187	0.0100836	0.0100836	0.676438	0.676438	0	0.397357	0.819814	48328
rs750585256	A	G	-0.0433	-0.0433	0.198701	0.198701	0.826615	0.826615	-1.#IND00	0	1	35345
rs544679715	C	G	-0.0787	-0.0787	0.188901	0.188901	0.675412	0.675412	-1.#IND00	0	1	35345
rs8075072	A	G	-0.004028	-0.004028	0.00972769	0.00972769	0.677297	0.677297	0	0.372964	0.829874	49354
rs6565713	C	G	-0.003776	-0.003776	0.00990462	0.00990462	0.701563	0.701563	0	0.301811	0.859929	49354
rs8073619	T	C	0.003531	0.003531	0.00834667	0.00834667	0.670727	0.670727	0	1.25221	0.534671	49354
rs556581348	A	G	0.0941	0.0941	0.115619	0.115619	0.413329	0.413329	-1.#IND00	0	1	35345
rs112703993	T	G	0.021483	0.033188	0.00995846	0.0287959	0.030152	0.246661	0.818833	11.0395	0.004007	49354
rs4890176	A	G	-0.003923	-0.003923	0.00959282	0.00959282	0.681099	0.681099	0	0.36658	0.832527	49354
rs769271493	A	G	0.0292	0.0292	0.0411703	0.0411703	0.475927	0.475927	-1.#IND00	0	1	35345
rs111907650	T	C	-0.00282	-0.00282	0.0136472	0.0136472	0.835432	0.835432	0	0.746356	0.688543	49354
rs4890168	T	C	-0.00369	-0.00369	0.00959077	0.00959077	0.698979	0.698979	0	0.439616	0.802673	49354
rs147995582	T	C	-0.0634	-0.0634	0.0505441	0.0505441	0.207365	0.207365	-1.#IND00	0	1	35345
rs553643692	A	G	0.2688	0.2688	0.183343	0.183343	0.14057	0.14057	-1.#IND00	0	1	35345
rs570425942	T	C	0.3274	0.3274	0.384382	0.384382	0.391928	0.391928	-1.#IND00	0	1	35345
rs2294074	A	G	0.000425	0.000425	0.00749539	0.00749539	0.954515	0.954515	0	0.419991	0.810588	49354
rs773549518	T	C	0.1315	0.1315	0.155575	0.155575	0.395554	0.395554	-1.#IND00	0	1	35345
rs754273689	A	C	0.0193	0.0193	0.0532395	0.0532395	0.715594	0.715594	-1.#IND00	0	1	35345
rs536031413	C	G	-0.1747	-0.1747	0.0585831	0.0585831	0.002733	0.002733	-1.#IND00	0	1	35345
rs763925802	T	C	-0.1216	-0.1216	0.146687	0.146687	0.404719	0.404719	-1.#IND00	0	1	35345
rs146901659	A	G	0.003884	-0.077655	0.0533338	0.148256	0.941623	0.59858	0.704843	3.38803	0.065671	38646
rs113473114	A	G	-0.00092	-0.00092	0.0135949	0.0135949	0.945778	0.945778	0	0.745241	0.688926	49354
rs191208714	A	G	-0.105	-0.105	0.0741154	0.0741154	0.154438	0.154438	-1.#IND00	0	1	35345
rs138087507	T	C	-0.0418	-0.0418	0.0392364	0.0392364	0.284239	0.284239	-1.#IND00	0	1	35345
rs144255400	T	C	0.099571	0.099571	0.110785	0.110785	0.366316	0.366316	0	0.003391	0.953566	38646
rs189732999	A	C	0.3201	0.3201	0.112079	0.112079	0.004109	0.004109	-1.#IND00	0	1	35345
rs112503307	T	G	0.00155	0.00155	0.0137944	0.0137944	0.910046	0.910046	0	1.05081	0.591317	49354
rs113203458	A	G	-0.001878	-0.001878	0.0138564	0.0138564	0.891621	0.891621	0	0.859876	0.650549	49354
rs760984430	T	C	0.1715	0.1715	0.114639	0.114639	0.132655	0.132655	-1.#IND00	0	1	35345
rs770746240	T	C	0.1592	0.1592	0.113928	0.113928	0.160143	0.160143	-1.#IND00	0	1	35345
rs140796858	A	G	-0.001624	-0.014251	0.0143944	0.0284892	0.909718	0.615135	0.630544	5.41337	0.066758	49354
rs1271953272	T	C	0.1056	0.1056	0.410867	0.410867	0.796145	0.796145	-1.#IND00	0	1	35345
rs145203527	T	C	-0.1592	-0.1592	0.113948	0.113948	0.160217	0.160217	-1.#IND00	0	1	35345
rs751429683	T	C	0.0402	0.0402	0.0511441	0.0511441	0.429506	0.429506	-1.#IND00	0	1	35345
rs750149713	A	G	-0.0321	-0.0321	0.0818005	0.0818005	0.693279	0.693279	-1.#IND00	0	1	35345
rs112698438	A	G	0.000269	0.000269	0.0136272	0.0136272	0.984162	0.984162	0	0.503987	0.77725	49354
rs758322823	T	C	0.3274	0.3274	0.384382	0.384382	0.391928	0.391928	-1.#IND00	0	1	35345
rs112312375	A	G	0.00185	0.00185	0.0136595	0.0136595	0.891708	0.891708	0	0.035206	0.982551	49354
rs754411680	A	G	-0.0469	-0.0469	0.151625	0.151625	0.75588	0.75588	0	0	1	35345
rs62055006	T	C	-0.00109	-0.00109	0.0140108	0.0140108	0.937673	0.937673	0	0.823225	0.662581	49354
rs34783022	A	G	0.001892	0.001892	0.00774256	0.00774256	0.805933	0.805933	0	1.37671	0.502402	49354
rs62055008	T	C	0.000426	0.000426	0.0140579	0.0140579	0.975706	0.975706	0	0.711734	0.700566	49354
rs186691585	A	G	-0.029	-0.029	0.0838477	0.0838477	0.728123	0.728123	-1.#IND00	0	1	35345
rs146975103	T	C	0.0053	0.0053	0.122157	0.122157	0.965201	0.965201	-1.#IND00	0	1	35345
rs139168697	T	G	0.0053	0.0053	0.122157	0.122157	0.965201	0.965201	-1.#IND00	0	1	35345
rs112350130	T	C	-0.0053	-0.0053	0.0389508	0.0389508	0.891195	0.891195	-1.#IND00	0	1	35345
rs767382110	A	G	-0.0595	-0.0595	0.163283	0.163283	0.714179	0.714179	-1.#IND00	0	1	35345
rs564143923	A	G	-0.0659	-0.0659	0.0421682	0.0421682	0.116222	0.116222	-1.#IND00	0	1	35345
rs760455325	T	C	0.056	0.056	0.121116	0.121116	0.642141	0.642141	-1.#IND00	0	1	35345
rs753458543	T	C	0.2578	0.2578	0.138221	0.138221	0.060847	0.060847	-1.#IND00	0	1	35345
rs1281810786	T	C	0.3847	0.3847	0.361292	0.361292	0.28449	0.28449	-1.#IND00	0	1	35345
rs8070440	A	G	-0.025111	-0.025111	0.0121769	0.0121769	0.038209	0.038209	0	0.421514	0.809971	49354
rs78261775	C	G	0.017668	0.025289	0.00914	0.0175108	0.052046	0.146611	0.595194	4.94064	0.084558	49354
rs759034231	T	C	0.1384	0.1384	0.183219	0.183219	0.447709	0.447709	-1.#IND00	0	1	35345
rs778421279	A	C	-0.2459	-0.2459	0.225925	0.225925	0.273938	0.273938	-1.#IND00	0	1	35345
rs147062391	A	G	0.225	0.225	0.179016	0.179016	0.206456	0.206456	-1.#IND00	0	1	35345
rs8081071	T	C	-0.002973	-0.002973	0.0149815	0.0149815	0.841882	0.841882	0	1.92536	0.381868	49354
rs187066725	A	C	0.046	0.046	0.14386	0.14386	0.747918	0.747918	-1.#IND00	0	1	35345
rs530235657	A	G	0.0103	0.0103	0.107364	0.107364	0.92316	0.92316	-1.#IND00	0	1	35345
rs62055009	T	G	-0.007921	-0.007921	0.0109903	0.0109903	0.468821	0.468821	0	0.202466	0.903722	49354
rs34891882	T	C	-0.011603	-0.012126	0.00673487	0.00760667	0.083336	0.109102	0.124388	2.28412	0.319162	49354
rs142178058	T	G	0.037116	0.04633	0.0283938	0.0498313	0.188865	0.350038	0.564073	4.58793	0.100866	49354
rs112686725	C	G	-0.032044	-0.032044	0.0179892	0.0179892	0.073393	0.073393	0	1.88307	0.390029	49354
rs112833600	T	C	0.0141	0.0141	0.0187774	0.0187774	0.45043	0.45043	0	0.763642	0.682617	49354
rs757952530	T	C	-0.0214	-0.0214	0.119754	0.119754	0.857439	0.857439	-1.#IND00	0	1	35345
rs62055011	T	C	-0.011545	-0.011545	0.0111656	0.0111656	0.298659	0.298659	0	0.719582	0.697822	49354
rs35026112	A	G	0.00517	0.00517	0.00687282	0.00687282	0.449631	0.449631	0	0.723488	0.696461	49354
rs757741172	A	G	0.0959	0.0959	0.115465	0.115465	0.403824	0.403824	-1.#IND00	0	1	35345
rs139455937	T	C	0.023461	0.041785	0.0136867	0.0284005	0.0849	0.139175	0.657855	5.84547	0.053786	49354
rs553032941	C	G	0.0627	0.0627	0.123385	0.123385	0.609533	0.609533	-1.#IND00	0	1	35345
rs558097902	T	C	0.1967	0.1967	0.0884472	0.0884472	0.025418	0.025418	-1.#IND00	0	1	35345
rs920018945	A	G	-0.2356	-0.2356	0.280008	0.280008	0.397709	0.397709	-1.#IND00	0	1	35345
rs1403011759	A	C	-0.0136	-0.0136	0.124543	0.124543	0.912579	0.912579	-1.#IND00	0	1	35345
rs147645420	A	G	-0.004703	-0.004519	0.0123241	0.0143641	0.701331	0.751825	0.122301	2.27868	0.320029	49354
rs747309146	C	G	-0.0402	-0.0402	0.0386	0.0386	0.295179	0.295179	-1.#IND00	0	1	35345
rs112190617	A	C	-0.011544	-0.011544	0.0109026	0.0109026	0.287187	0.287187	0	0.196926	0.906229	49354
rs530622787	T	C	-0.028	-0.028	0.0649164	0.0649164	0.664644	0.664644	-1.#IND00	0	1	35345
rs774378221	A	G	-0.0225	-0.0225	0.120972	0.120972	0.851688	0.851688	-1.#IND00	0	1	35345
rs549025823	A	G	-0.0448	-0.0448	0.0516031	0.0516031	0.382871	0.382871	-1.#IND00	0	1	35345
rs8067016	C	G	-0.01421	-0.01421	0.00705333	0.00705333	0.042903	0.042903	0	1.83011	0.400495	49354
rs8069133	A	G	-0.011742	-0.020464	0.00837897	0.0189856	0.158961	0.278625	0.539787	2.17291	0.140461	38646
rs775261500	A	T	-0.1658	-0.1658	0.127396	0.127396	0.190811	0.190811	-1.#IND00	0	1	35345
rs62054049	A	G	-0.010506	-0.010506	0.0109077	0.0109077	0.332991	0.332991	0	0.236613	0.888424	49354
rs751015125	A	T	0.0758	0.0758	0.0941877	0.0941877	0.418574	0.418574	-1.#IND00	0	1	35345
rs3764458	T	C	-0.013375	-0.013375	0.00703385	0.00703385	0.055973	0.055973	0	1.69694	0.42807	49354
rs138491175	A	G	-0.285	-0.285	0.130946	0.130946	0.028718	0.028718	-1.#IND00	0	1	35345
rs3764457	A	G	-0.012974	-0.012974	0.00706359	0.00706359	0.06489	0.06489	0	1.63078	0.442466	49354
rs150677051	A	G	0.024205	0.028088	0.0226626	0.0415903	0.283007	0.497278	0.438971	3.56488	0.168227	49354
rs149390583	T	C	-0.0842	-0.0842	0.114464	0.114464	0.45969	0.45969	-1.#IND00	0	1	35345
rs145051927	C	G	0.1765	0.1765	0.299003	0.299003	0.552986	0.552986	-1.#IND00	0	1	35345
rs189255724	C	G	0.020688	0.004697	0.0300841	0.0421318	0.489443	0.910758	0.277518	2.76824	0.250545	49354
rs748247890	A	G	0.0553	0.0553	0.121138	0.121138	0.646367	0.646367	-1.#IND00	0	1	35345
rs541051659	A	G	-0.0584	-0.0584	0.0460892	0.0460892	0.202782	0.202782	-1.#IND00	0	1	35345
rs3764456	T	C	-0.013391	-0.013391	0.00706205	0.00706205	0.056673	0.056673	0	1.32526	0.515493	49354
rs3764455	T	C	-0.013014	-0.013014	0.00703128	0.00703128	0.06285	0.06285	0	1.52889	0.465593	49354
rs3764454	T	C	-0.012439	-0.012439	0.00705538	0.00705538	0.076385	0.076385	0	1.45038	0.484232	49354
rs139148767	A	T	-0.0546	-0.0546	0.0977528	0.0977528	0.574536	0.574536	-1.#IND00	0	1	35345
rs62054051	A	G	-0.011451	-0.011451	0.010919	0.010919	0.291799	0.291799	0	0.214412	0.898341	49354
rs3794812	A	G	-0.010469	-0.010469	0.00788564	0.00788564	0.18205	0.18205	0	1.38952	0.499194	49354
rs767946428	T	C	-0.154	-0.154	0.155381	0.155381	0.319142	0.319142	-1.#IND00	0	1	35345
rs3794811	C	G	0.013035	0.013035	0.00706051	0.00706051	0.063523	0.063523	0	1.60367	0.448505	49354
rs35416508	A	T	0.012924	0.012924	0.00703333	0.00703333	0.064757	0.064757	0	1.73474	0.420054	49354
rs3794810	T	C	0.012996	0.012996	0.00703744	0.00703744	0.063466	0.063466	0	1.80483	0.405589	49354
rs141528443	C	G	0.1193	0.1193	0.206443	0.206443	0.561366	0.561366	-1.#IND00	0	1	35345
rs537217645	A	G	0.0971	0.0971	0.24321	0.24321	0.688223	0.688223	-1.#IND00	0	1	35345
rs755254295	T	C	0.1776	0.1776	0.236009	0.236009	0.449435	0.449435	-1.#IND00	0	1	35345
rs757205521	T	C	0.1405	0.1405	0.362414	0.362414	0.696799	0.696799	-1.#IND00	0	1	35345
rs567391217	C	G	0.043	0.043	0.153752	0.153752	0.778631	0.778631	-1.#IND00	0	1	35345
rs183809384	C	G	-0.0053	-0.0053	0.123103	0.123103	0.965468	0.965468	-1.#IND00	0	1	35345
rs534410572	T	C	0.0428	0.0428	0.0782826	0.0782826	0.582656	0.582656	-1.#IND00	0	1	35345
rs920705167	T	C	-0.2248	-0.2248	0.28853	0.28853	0.433565	0.433565	-1.#IND00	0	1	35345
rs982543954	C	G	0.1521	0.1521	0.280861	0.280861	0.58624	0.58624	-1.#IND00	0	1	35345
rs8066551	A	C	0.008255	0.008255	0.00747436	0.00747436	0.266929	0.266929	0	0.927987	0.628768	49354
rs749079896	T	C	0.353	0.353	0.192249	0.192249	0.064964	0.064964	-1.#IND00	0	1	35345
rs1014545372	C	G	-0.7352	-0.7352	0.375669	0.375669	0.04919	0.04919	-1.#IND00	0	1	35345
rs6565729	C	G	-0.01283	-0.01283	0.00715846	0.00715846	0.07162	0.07162	0	1.63231	0.442129	49354
rs761276156	T	C	0.0329	0.0329	0.105695	0.105695	0.754386	0.754386	-1.#IND00	0	1	35345
rs189917158	T	C	-0.003046	-0.003046	0.0703641	0.0703641	0.965283	0.965283	0	0.437129	0.508512	38646
rs7207946	T	C	-0.0945	-0.0945	0.109344	0.109344	0.385021	0.385021	-1.#IND00	0	1	35345
rs7208312	C	G	0.029529	0.029529	0.0423456	0.0423456	0.483364	0.483364	0	0.543048	0.762217	49354
rs113249357	A	C	-0.008647	-0.008647	0.0129246	0.0129246	0.501298	0.501298	0	0.482213	0.785758	49354
rs190656727	T	C	-0.0348	-0.0348	0.0694995	0.0694995	0.614783	0.614783	-1.#IND00	0	1	35345
rs530811070	T	C	0.1416	0.1416	0.209375	0.209375	0.496669	0.496669	-1.#IND00	0	1	35345
rs112221137	T	G	-0.007284	-0.007284	0.0107174	0.0107174	0.494543	0.494543	0	1.42312	0.490878	49354
rs7225123	T	C	-0.008704	-0.016468	0.00668256	0.014799	0.190458	0.263326	0.705317	6.78696	0.033592	49354
rs754796362	A	G	0.1222	0.1222	0.129235	0.129235	0.341894	0.341894	-1.#IND00	0	1	35345
rs571242448	A	C	-0.0753	-0.0753	0.0842487	0.0842487	0.368986	0.368986	-1.#IND00	0	1	35345
rs62054053	T	G	-0.009324	-0.009324	0.0101646	0.0101646	0.356528	0.356528	0	1.20432	0.547628	49354
rs185609559	T	C	-0.014132	-0.014132	0.0712072	0.0712072	0.841872	0.841872	0	0.889731	0.34555	38646
rs7215271	A	G	-0.012123	-0.014818	0.00670615	0.0101703	0.069213	0.143066	0.419438	3.44494	0.178625	49353
rs34889101	A	C	0.011289	0.014311	0.00667692	0.01052	0.089231	0.171504	0.455758	3.67484	0.159228	49353
rs145875423	A	G	-0.009167	-0.007518	0.0245338	0.0282887	0.707264	0.789373	0.180802	2.44141	0.295022	49354
rs4890177	T	C	-0.01032	-0.014919	0.00671949	0.0120174	0.122677	0.212074	0.563317	4.57998	0.101268	49354
rs759989334	A	C	0.1658	0.1658	0.127396	0.127396	0.190811	0.190811	-1.#IND00	0	1	35345
rs4890178	C	G	0.01079	0.015849	0.0066841	0.0119754	0.104676	0.183417	0.565265	4.60051	0.100234	49354
rs149532842	A	G	-0.0925	-0.0925	0.221314	0.221314	0.67443	0.67443	-1.#IND00	0	1	35345
rs7503082	T	C	0.009687	0.012275	0.00691538	0.00932667	0.159127	0.185842	0.305614	2.88024	0.236899	49354
rs7503363	A	G	-0.010677	-0.015085	0.00665385	0.011399	0.106805	0.18344	0.527591	4.23362	0.120415	49354
rs191551426	A	G	0.027214	0.027214	0.0561015	0.0561015	0.625884	0.625884	0	0.725767	0.394259	38646
rs146095370	A	G	-0.006243	-0.004129	0.0119164	0.0194708	0.598492	0.831201	0.425241	3.47972	0.175545	49354
rs34025695	T	C	-0.006008	-0.003567	0.0118836	0.0190205	0.611336	0.850475	0.404288	3.35733	0.186623	49354
rs35611892	A	T	0.011109	0.015794	0.00669538	0.0117262	0.095345	0.175769	0.549301	4.43755	0.108742	49354
rs35476678	A	G	-0.011027	-0.015594	0.00669692	0.0116518	0.097943	0.178529	0.544041	4.38636	0.111562	49354
rs112606199	T	C	0.002706	0.002706	0.0276682	0.0276682	0.921659	0.921659	0	1.53958	0.46311	49354
rs747884559	T	C	0.0115	0.0115	0.24349	0.24349	0.962121	0.962121	-1.#IND00	0	1	35345
rs36105902	A	G	-0.006856	-0.006856	0.00794615	0.00794615	0.385759	0.385759	0	1.3345	0.513117	49353
rs146699025	C	G	-0.03054	-0.045223	0.0262364	0.0487159	0.241982	0.350779	0.568308	4.63293	0.098622	49354
rs554933209	A	G	-0.0224	-0.0224	0.0455744	0.0455744	0.621312	0.621312	-1.#IND00	0	1	35345
rs763787445	A	G	0.3448	0.3448	0.313902	0.313902	0.269546	0.269546	-1.#IND00	0	1	35345
rs746380042	A	G	0.0976	0.0976	0.0816436	0.0816436	0.229509	0.229509	-1.#IND00	0	1	35345
rs7224313	C	G	-0.006778	-0.006778	0.00799231	0.00799231	0.39395	0.39395	0	1.15298	0.561866	49353
rs775979223	A	G	0.2982	0.2982	0.295632	0.295632	0.310636	0.310636	-1.#IND00	0	1	35345
rs35840960	A	T	-0.00629	-0.004085	0.0119128	0.0192308	0.595638	0.830921	0.414358	3.41506	0.181314	49354
rs7220469	C	G	0.011013	0.015538	0.00664154	0.0115405	0.095591	0.175952	0.541484	4.3619	0.112934	49354
rs7217319	T	C	-0.010988	-0.015779	0.00667128	0.0117846	0.097805	0.178365	0.556174	4.50627	0.10507	49354
rs146033000	A	G	0.1751	0.1751	0.181765	0.181765	0.332899	0.332899	-1.#IND00	0	1	35345
rs62056961	T	C	0.01059	0.014116	0.00669231	0.0108569	0.111713	0.191213	0.483666	3.87346	0.144174	49354
rs932957017	A	G	-0.46	-0.46	0.293392	0.293392	0.115041	0.115041	-1.#IND00	0	1	35345
rs561054841	A	G	-0.0682	-0.0682	0.0885841	0.0885841	0.439033	0.439033	-1.#IND00	0	1	35345
rs6565730	T	C	-0.006472	-0.006472	0.00783744	0.00783744	0.406511	0.406511	0	1.32487	0.515593	49353
rs752581884	A	G	0.0476	0.0476	0.100812	0.100812	0.635104	0.635104	-1.#IND00	0	1	35345
rs758110322	T	C	0.0315	0.0315	0.167962	0.167962	0.850467	0.850467	-1.#IND00	0	1	35345
rs1341209882	T	C	0.0074	0.0074	0.100597	0.100597	0.94104	0.94104	-1.#IND00	0	1	35345
rs777496673	T	C	-0.2032	-0.2032	0.226769	0.226769	0.367763	0.367763	-1.#IND00	0	1	35345
rs534499307	A	G	0.0164	0.0164	0.0484108	0.0484108	0.733487	0.733487	-1.#IND00	0	1	35345
rs559243221	A	G	-0.1146	-0.1146	0.148246	0.148246	0.437165	0.437165	-1.#IND00	0	1	35345
rs756838243	A	T	0.0302	0.0302	0.263303	0.263303	0.908198	0.908198	-1.#IND00	0	1	35345
rs17055015	T	C	0.0754	0.0754	0.161705	0.161705	0.639326	0.639326	-1.#IND00	0	1	35345
rs745355506	T	C	-0.075	-0.075	0.0850226	0.0850226	0.375269	0.375269	-1.#IND00	0	1	35345
rs573100108	T	C	-0.0117	-0.0117	0.015121	0.015121	0.436742	0.436742	-1.#IND00	0	1	35345
rs143858281	C	G	0.013864	0.013864	0.0146226	0.0146226	0.340579	0.340579	0	0.298148	0.861505	49354
rs189358236	T	C	-0.0419	-0.0419	0.0487626	0.0487626	0.387769	0.387769	-1.#IND00	0	1	35345
rs62056964	A	C	-0.010725	-0.014101	0.00666205	0.0106282	0.105643	0.182328	0.466585	3.74943	0.153399	49354
rs62056965	A	G	0.012698	0.026377	0.00783641	0.0235703	0.103395	0.260642	0.703227	3.36958	0.066411	38646
rs144918387	T	C	-0.000763	-0.000505	0.0114841	0.0122215	0.946732	0.96684	0.044179	2.09244	0.351262	49354
rs145839928	C	G	-0.005789	-0.003156	0.0118831	0.0188672	0.624381	0.866475	0.397056	3.31706	0.190419	49354
rs35463597	T	G	0.006184	0.003805	0.0119144	0.0193051	0.601928	0.842935	0.415542	3.42197	0.180687	49354
rs34217865	T	C	0.009222	0.009521	0.00818308	0.00914154	0.257319	0.295129	0.101701	2.22643	0.328501	49354
rs35344457	T	C	0.035119	0.035119	0.0261821	0.0261821	0.177569	0.177569	0	1.95689	0.375895	49354
rs140454164	A	G	0.0067	0.0067	0.0878872	0.0878872	0.938902	0.938902	-1.#IND00	0	1	35345
rs4890199	T	C	-0.006559	-0.006559	0.00796615	0.00796615	0.407915	0.407915	0	1.01812	0.601061	49353
rs4890200	C	G	0.012134	0.015165	0.00667436	0.0104728	0.067678	0.145542	0.451826	3.64848	0.16134	49354
rs755556208	T	C	0.0252	0.0252	0.163091	0.163091	0.876561	0.876561	-1.#IND00	0	1	35345
rs143906847	T	C	-0.005287	-0.002461	0.0118785	0.0205415	0.654619	0.904134	0.472746	3.79324	0.150075	49354
rs769216129	A	G	0.0373	0.0373	0.213014	0.213014	0.860275	0.860275	-1.#IND00	0	1	35345
rs34900377	A	G	-0.010815	-0.014424	0.00669897	0.010899	0.104687	0.183415	0.48597	3.89082	0.142929	49354
rs34377186	T	G	-0.006565	-0.006565	0.00794564	0.00794564	0.406284	0.406284	0	0.995742	0.607823	49353
rs34433646	C	G	-0.010392	-0.014151	0.00666051	0.0111185	0.116779	0.200772	0.504891	4.03952	0.132688	49354
rs62056997	T	C	-0.009559	-0.009559	0.0101544	0.0101544	0.344016	0.344016	0	1.20079	0.548595	49354
rs543998287	T	G	0.0626	0.0626	0.231927	0.231927	0.786162	0.786162	-1.#IND00	0	1	35345
rs62056998	T	C	-0.007906	-0.007906	0.0102169	0.0102169	0.436719	0.436719	0	0.967727	0.616397	49354
rs776707148	T	C	-0.0588	-0.0588	0.117688	0.117688	0.615556	0.615556	-1.#IND00	0	1	35345
rs181661811	T	C	0.018943	-0.001489	0.0558241	0.0828241	0.733051	0.98558	0.294436	1.41731	0.233847	38646
rs575524141	T	G	-0.0941	-0.0941	0.115636	0.115636	0.413398	0.413398	-1.#IND00	0	1	35345
rs528165702	A	C	0.0325	0.0325	0.128022	0.128022	0.798593	0.798593	-1.#IND00	0	1	35345
rs62056999	A	G	0.0254	0.0254	0.0668621	0.0668621	0.702599	0.702599	-1.#IND00	0	1	35345
rs755747319	T	C	-0.2687	-0.2687	0.229333	0.229333	0.238909	0.238909	-1.#IND00	0	1	35345
rs765807908	T	C	-0.2169	-0.2169	0.16789	0.16789	0.19408	0.19408	-1.#IND00	0	1	35345
rs1108857	T	C	-0.006763	-0.006763	0.00792308	0.00792308	0.390934	0.390934	0	0.863393	0.649407	49353
rs112688275	A	C	0.0251	0.0251	0.0921359	0.0921359	0.784222	0.784222	-1.#IND00	0	1	35345
rs1108856	T	G	0.007922	0.008715	0.00718154	0.00900667	0.267504	0.330717	0.222192	2.57133	0.276467	49353
rs150149899	A	C	0.005982	0.003914	0.0118769	0.0208826	0.612691	0.850558	0.487099	3.89939	0.142318	49354
rs62057001	A	G	0.043	0.043	0.153752	0.153752	0.778631	0.778631	-1.#IND00	0	1	35345
rs192475204	A	T	0.8303	0.8303	0.275008	0.275008	0.002417	0.002417	-1.#IND00	0	1	35345
rs1026492044	A	T	0.399	0.399	0.313531	0.313531	0.200832	0.200832	-1.#IND00	0	1	35345
rs772409338	T	C	-0.0007	-0.0007	0.187816	0.187816	0.997009	0.997009	-1.#IND00	0	1	35345
rs34794059	A	T	-0.006985	-0.006985	0.00800615	0.00800615	0.380515	0.380515	0	0.997311	0.607347	49353
rs4890173	C	G	-0.011052	-0.01284	0.00666256	0.00913231	0.095481	0.157551	0.320913	2.94513	0.229336	49354
rs768619578	A	G	-0.1051	-0.1051	0.164133	0.164133	0.519843	0.519843	-1.#IND00	0	1	35345
rs112251563	T	G	-0.006116	-0.006116	0.0286169	0.0286169	0.829909	0.829909	0	0.233822	0.889665	49354
rs4890174	T	G	-0.009361	-0.010646	0.0066318	0.00839795	0.155949	0.202597	0.238981	2.62806	0.268735	49354
rs143758100	A	G	0.138	0.138	0.0813513	0.0813513	0.088187	0.088187	-1.#IND00	0	1	35345
rs146218314	T	C	-0.033913	-0.033913	0.0408118	0.0408118	0.403591	0.403591	0	1.36913	0.504309	49354
rs149886176	A	G	0.1427	0.1427	0.167848	0.167848	0.39281	0.39281	-1.#IND00	0	1	35345
rs758909173	A	T	0.3444	0.3444	0.313946	0.313946	0.270169	0.270169	-1.#IND00	0	1	35345
rs11655482	C	G	0.007218	0.007218	0.00796564	0.00796564	0.362421	0.362421	0	1.1004	0.576833	49353
rs11656530	C	G	-0.006971	-0.006971	0.00794308	0.00794308	0.377663	0.377663	0	0.935783	0.626322	49353
rs113075245	T	C	-0.02648	-0.03674	0.0264103	0.0419795	0.313548	0.37903	0.444113	3.59785	0.165477	49354
rs62057007	T	C	-0.0013	-0.0013	0.0123256	0.0123256	0.915553	0.915553	-1.#IND00	0	1	35345
rs144959877	A	G	0.025199	0.035562	0.0266877	0.0458621	0.342589	0.435759	0.502774	4.02232	0.133834	49354
rs190148653	T	C	-0.0703	-0.0703	0.195824	0.195824	0.718234	0.718234	-1.#IND00	0	1	35345
rs7501441	A	G	0.009359	0.011688	0.00662923	0.00944256	0.155877	0.213433	0.357433	3.11252	0.210924	49354
rs530787030	A	G	0.0665	0.0665	0.0840087	0.0840087	0.426244	0.426244	-1.#IND00	0	1	35345
rs182693839	T	C	0.0331	0.0331	0.0727241	0.0727241	0.647348	0.647348	-1.#IND00	0	1	35345
rs73971635	A	C	0.006374	0.006374	0.00954154	0.00954154	0.501954	0.501954	0	1.54725	0.461338	49354
rs771983704	A	G	0.4846	0.4846	0.195349	0.195349	0.012672	0.012672	-1.#IND00	0	1	35345
rs4890179	T	C	-0.009232	-0.011565	0.00664154	0.00949949	0.162322	0.221077	0.362379	3.13666	0.208393	49354
rs763788354	A	G	0.0405	0.0405	0.12261	0.12261	0.73989	0.73989	-1.#IND00	0	1	35345
rs4890180	A	T	-0.008914	-0.010474	0.0066241	0.00867949	0.176137	0.225154	0.273476	2.75284	0.252481	49354
rs4890181	T	C	0.008834	0.010617	0.00662359	0.00896462	0.180084	0.233874	0.306187	2.88262	0.236618	49354
rs557855222	A	G	-0.0095	-0.0095	0.07208	0.07208	0.894589	0.894589	-1.#IND00	0	1	35345
rs62057022	A	G	-0.006262	-0.006262	0.00964718	0.00964718	0.514164	0.514164	0	1.5253	0.466429	49354
rs62057023	A	C	-0.006206	-0.006206	0.00964872	0.00964872	0.517947	0.517947	0	1.56283	0.457757	49354
rs4890182	T	C	-0.007524	-0.007524	0.00793949	0.00793949	0.340825	0.340825	0	1.28123	0.526969	49353
rs55715614	A	G	0.005367	0.005367	0.00796718	0.00796718	0.498366	0.498366	0	1.65328	0.437516	49354
rs79636263	T	G	-0.003032	0.001031	0.0116631	0.0225985	0.793859	0.963418	0.585354	4.82339	0.089663	49354
rs559533113	T	C	-0.0208	-0.0208	0.105519	0.105519	0.84293	0.84293	-1.#IND00	0	1	35345
rs56209223	T	C	-0.006067	-0.006067	0.00964359	0.00964359	0.527158	0.527158	0	1.45822	0.482337	49354
rs117908208	T	C	-0.01433	-0.01433	0.0301795	0.0301795	0.6332	0.6332	0	0.180103	0.671285	38646
rs773120979	T	C	-0.3612	-0.3612	0.223198	0.223198	0.103821	0.103821	-1.#IND00	0	1	35345
rs8070685	A	G	-0.005988	-0.005988	0.00767487	0.00767487	0.432962	0.432962	0	1.52106	0.467418	49353
rs62057026	T	C	-0.006321	-0.006321	0.00952103	0.00952103	0.504595	0.504595	0	1.1357	0.566742	49354
rs189012406	C	G	-0.022807	-0.022807	0.0248759	0.0248759	0.356772	0.356772	0	1.06775	0.586327	48022
rs11658619	A	G	-0.007732	-0.007732	0.00668923	0.00668923	0.245247	0.245247	0	1.96557	0.374268	49353
rs149602873	C	G	-0.0842	-0.0842	0.114493	0.114493	0.459804	0.459804	-1.#IND00	0	1	35345
rs11656429	T	C	0.000269	-0.004449	0.01172	0.0224667	0.98156	0.842224	0.578399	4.74383	0.093302	49354
rs752128260	T	C	0.1664	0.1664	0.0686785	0.0686785	0.0149	0.0149	0	0	1	35345
rs4890183	T	C	0.006003	0.008262	0.00667949	0.0111487	0.366299	0.456327	0.504751	4.03837	0.132763	49354
rs11657419	A	T	-0.002921	-0.001495	0.0116892	0.0269369	0.801661	0.955493	0.694516	6.547	0.037874	49354
rs185059894	T	C	-0.0435	-0.0435	0.243332	0.243332	0.857385	0.857385	-1.#IND00	0	1	35345
rs4890184	A	G	0.001293	0.005109	0.00743333	0.0177415	0.861182	0.77225	0.735713	7.56754	0.022737	49354
rs1016057576	A	C	0.077	0.077	0.0830646	0.0830646	0.351463	0.351463	-1.#IND00	0	1	35345
rs113358694	A	G	-0.009169	-0.015572	0.00837282	0.0201641	0.271035	0.437615	0.735299	7.55569	0.022872	49353
rs4890186	T	C	0.005805	0.005805	0.00832308	0.00832308	0.483273	0.483273	0	1.20187	0.548299	49354
rs995901782	T	C	-0.006097	-0.006097	0.0231441	0.0231441	0.791186	0.791186	0	0.024408	0.875852	38646
rs1020660313	C	G	0.034	0.034	0.115544	0.115544	0.767409	0.767409	-1.#IND00	0	1	35345
rs1882990	T	C	-0.004438	-0.004438	0.00893795	0.00893795	0.617792	0.617792	0	1.77441	0.411805	49354
rs749073339	A	G	0.1951	0.1951	0.133504	0.133504	0.141855	0.141855	-1.#IND00	0	1	35345
rs770719906	C	G	-0.0052	-0.0052	0.0768021	0.0768021	0.945724	0.945724	-1.#IND00	0	1	35345
rs542862494	A	G	0.2524	0.2524	0.192925	0.192925	0.188495	0.188495	-1.#IND00	0	1	35345
rs1109902	T	C	-0.007716	-0.008691	0.00842359	0.00995026	0.357174	0.380002	0.165991	2.39806	0.301487	49354
rs762182407	T	C	-0.054	-0.054	0.06526	0.06526	0.405578	0.405578	-1.#IND00	0	1	35345
rs4424950	T	C	0.006156	0.006156	0.00874821	0.00874821	0.479381	0.479381	0	1.07504	0.584194	49354
rs56200345	A	G	0.004507	0.004507	0.00953385	0.00953385	0.63467	0.63467	0	0.212532	0.899185	49354
rs7503116	C	G	0.004898	0.004898	0.00874256	0.00874256	0.573381	0.573381	0	0.755435	0.685424	49354
rs554758353	A	G	-0.0455	-0.0455	0.134422	0.134422	0.733699	0.733699	-1.#IND00	0	1	35345
rs138544211	A	G	-0.152	-0.152	0.280708	0.280708	0.586282	0.586282	-1.#IND00	0	1	35345
rs557140349	A	G	0.1567	0.1567	0.543279	0.543279	0.771885	0.771885	-1.#IND00	0	1	35345
rs575714981	A	G	0.2333	0.2333	0.173712	0.173712	0.177026	0.177026	-1.#IND00	0	1	35345
rs1136388	T	C	-0.004057	-0.004057	0.00868051	0.00868051	0.638502	0.638502	0	0.744202	0.689285	49354
rs754124964	A	G	-0.0426	-0.0426	0.269058	0.269058	0.873539	0.873539	-1.#IND00	0	1	35343
rs185521906	A	C	-0.038689	-0.038689	0.0340154	0.0340154	0.252925	0.252925	0	0.37881	0.538241	38644
rs112621023	T	C	0.26	0.26	0.357813	0.357813	0.465181	0.465181	-1.#IND00	0	1	35343
rs191722160	T	C	-0.042118	-0.042118	0.0386903	0.0386903	0.273858	0.273858	0	0.45243	0.501183	38644
rs183438892	T	C	-0.061	-0.061	0.0834621	0.0834621	0.462581	0.462581	-1.#IND00	0	1	35343
rs75880100	T	C	-0.004732	-0.002524	0.0117528	0.027481	0.685741	0.926422	0.710451	6.90728	0.03163	49352
rs1609550	A	G	-0.001512	0.005648	0.00627846	0.0162241	0.808697	0.726438	0.775801	8.92064	0.011559	49352
rs117752371	T	C	-0.008912	-0.059692	0.0235051	0.0611062	0.703159	0.326151	0.647702	5.67702	0.058513	49352
rs191930365	T	C	-0.024	-0.024	0.0455051	0.0455051	0.596054	0.596054	0	0	1	35343
rs140099478	T	C	-0.0169	-0.0169	0.181753	0.181753	0.925517	0.925517	-1.#IND00	0	1	35343
rs34979521	A	G	-0.001785	-0.001785	0.00989026	0.00989026	0.856029	0.856029	0	0.846533	0.654904	49352
rs9913041	A	C	0.003	0.003	0.00989744	0.00989744	0.760629	0.760629	-1.#IND00	0	1	35343
rs146803529	C	G	-0.1078	-0.1078	0.0846077	0.0846077	0.200297	0.200297	-1.#IND00	0	1	35343
rs140522603	A	G	0.024514	0.024514	0.0286892	0.0286892	0.390418	0.390418	0	0.243505	0.885367	49352
rs12942396	A	G	0.026225	0.026225	0.0204036	0.0204036	0.196386	0.196386	0	0.555491	0.757489	49352
rs761133848	A	C	-0.0572	-0.0572	0.121643	0.121643	0.636491	0.636491	-1.#IND00	0	1	35343
rs759865134	A	G	-0.1879	-0.1879	0.120928	0.120928	0.118332	0.118332	-1.#IND00	0	1	35343
rs1109995	A	C	0.00058	0.00956	0.00814923	0.0172508	0.94295	0.577555	0.735867	7.57194	0.022687	49352
rs762167922	T	C	0.0888	0.0888	0.0749133	0.0749133	0.233456	0.233456	-1.#IND00	0	1	35343
rs766254381	C	G	-0.2434	-0.2434	0.231878	0.231878	0.291376	0.291376	-1.#IND00	0	1	35343
rs73289452	T	G	-0.011811	-0.021618	0.0129046	0.0229974	0.357592	0.344737	0.436731	3.5507	0.169424	49351
rs577277896	T	G	-0.0329	-0.0329	0.226743	0.226743	0.884027	0.884027	-1.#IND00	0	1	35343
rs9903623	A	G	0.000246	0.00134	0.00673897	0.00973641	0.970761	0.889979	0.367888	3.164	0.205564	49352
rs750415769	A	G	-0.0634	-0.0634	0.123424	0.123424	0.60566	0.60566	-1.#IND00	0	1	35343
rs114473007	A	G	-0.0067	-0.0067	0.0858359	0.0858359	0.937445	0.937445	-1.#IND00	0	1	35343
rs188005326	T	C	0.008035	0.008035	0.0767974	0.0767974	0.91623	0.91623	0	0.008331	0.927275	38644
rs561135462	T	C	-0.0744	-0.0744	0.410581	0.410581	0.855461	0.855461	-1.#IND00	0	1	35343
rs4305131	A	G	0.015947	0.013316	0.0129677	0.0171579	0.216418	0.435367	0.33052	2.98739	0.224541	49352
rs79759493	T	C	0.023998	0.023998	0.0242964	0.0242964	0.320792	0.320792	0	0.765092	0.682123	49352
rs557570918	A	G	0.3398	0.3398	0.313849	0.313849	0.276472	0.276472	-1.#IND00	0	1	35343
rs754723318	A	G	-0.1911	-0.1911	0.217511	0.217511	0.377188	0.377188	0	0	1	35343
rs778395624	C	G	-0.2442	-0.2442	0.405453	0.405453	0.544949	0.544949	-1.#IND00	0	1	35343
rs559069137	A	G	-0.1864	-0.1864	0.0867908	0.0867908	0.030894	0.030894	-1.#IND00	0	1	35343
rs577390694	A	G	0.0678	0.0678	0.241726	0.241726	0.778005	0.778005	-1.#IND00	0	1	35343
rs760481917	T	C	0.012	0.012	0.0775549	0.0775549	0.876391	0.876391	-1.#IND00	0	1	35343
rs73289457	T	C	-0.01855	-0.025572	0.014841	0.0233605	0.208973	0.271193	0.410047	3.3901	0.18359	49351
rs1198797597	A	C	0.0604	0.0604	0.242024	0.242024	0.801932	0.801932	-1.#IND00	0	1	35343
rs7212865	C	G	-0.018217	-0.025188	0.0148113	0.0234672	0.216335	0.280643	0.412386	3.4036	0.182355	49351
rs10153238	A	C	-0.018437	-0.025611	0.0148103	0.0233872	0.210827	0.271007	0.409854	3.38899	0.183692	49351
rs967829539	A	G	-0.4205	-0.4205	0.324583	0.324583	0.192845	0.192845	-1.#IND00	0	1	35343
rs148193060	T	C	-0.0943	-0.0943	0.115571	0.115571	0.412142	0.412142	-1.#IND00	0	1	35343
rs55639116	A	G	0.018442	0.025805	0.0147646	0.0232897	0.209289	0.265399	0.406517	3.36994	0.18545	49351
rs62057047	A	G	-0.002462	-0.002462	0.00888051	0.00888051	0.780502	0.780502	0	0.59269	0.743531	49352
rs11654695	T	C	0.000991	0.000991	0.00830513	0.00830513	0.90456	0.90456	0	1.48522	0.475871	49354
rs541630041	C	G	0.0472	0.0472	0.230207	0.230207	0.836713	0.836713	-1.#IND00	0	1	35345
rs73273712	T	G	-0.019338	-0.027789	0.0147374	0.0243918	0.18719	0.252141	0.451146	3.64396	0.161705	49353
rs117368084	T	G	-0.0956	-0.0956	0.124374	0.124374	0.439774	0.439774	-1.#IND00	0	1	35345
rs73273714	T	C	-0.018361	-0.025755	0.0147421	0.0235933	0.2106	0.272523	0.419161	3.44329	0.178772	49353
rs113904947	A	G	0.018119	0.026256	0.0146738	0.024159	0.214549	0.274654	0.44151	3.58109	0.166869	49353
rs4353523	A	G	-0.000167	-0.000167	0.00813385	0.00813385	0.983564	0.983564	0	1.65914	0.436237	49354
rs112644307	T	C	-0.018286	-0.025905	0.0147149	0.0241359	0.211624	0.280661	0.438423	3.5614	0.16852	49353
rs186296213	C	G	-0.005392	-0.005392	0.0565364	0.0565364	0.923615	0.923615	0	0.00301	0.956248	38646
rs78785373	A	G	0.011984	0.022249	0.0129026	0.0239236	0.350522	0.349903	0.469708	3.7715	0.151715	49353
rs139645483	T	C	-0.6423	-0.6423	0.410989	0.410989	0.116216	0.116216	-1.#IND00	0	1	35345
rs8072649	T	C	0.017643	0.02505	0.0145769	0.0241559	0.223767	0.297242	0.443368	3.59304	0.165875	49353
rs756463991	T	C	0.0309	0.0309	0.0931641	0.0931641	0.738862	0.738862	-1.#IND00	0	1	35345
rs763278271	T	C	-0.5021	-0.5021	0.301362	0.301362	0.094004	0.094004	-1.#IND00	0	1	35345
rs891888541	A	G	-0.1761	-0.1761	0.290556	0.290556	0.542422	0.542422	-1.#IND00	0	1	35345
rs774634813	T	C	0.1217	0.1217	0.115738	0.115738	0.29054	0.29054	-1.#IND00	0	1	35345
rs73273719	A	G	0.01906	0.026655	0.0146974	0.0246723	0.192399	0.277506	0.465204	3.73975	0.154143	49353
rs73273720	A	C	0.020737	0.030043	0.0146908	0.02718	0.155941	0.266544	0.545969	4.40498	0.110527	49353
rs535877377	T	C	-0.1266	-0.1266	0.188494	0.188494	0.499638	0.499638	-1.#IND00	0	1	35345
rs7225509	A	G	0.01792	0.024828	0.0146072	0.0232338	0.217519	0.282769	0.412208	3.40257	0.182449	49353
rs7219858	A	G	-0.019002	-0.026529	0.014859	0.0245949	0.19863	0.278275	0.452007	3.64968	0.161243	49353
rs140801985	A	G	0.0633	0.0633	0.123434	0.123434	0.606258	0.606258	-1.#IND00	0	1	35345
rs117415150	A	G	0.005697	0.005697	0.019319	0.019319	0.76694	0.76694	0	0.227385	0.892533	49354
rs118175855	T	G	-0.0393	-0.0393	0.0465303	0.0465303	0.395914	0.395914	-1.#IND00	0	1	35345
rs11650641	A	G	-0.1029	-0.1029	0.0599149	0.0599149	0.084306	0.084306	-1.#IND00	0	1	35345
rs145213216	T	C	-0.0909	-0.0909	0.0833031	0.0833031	0.272714	0.272714	-1.#IND00	0	1	35345
rs527994926	A	G	-0.0935	-0.0935	0.0967897	0.0967897	0.331555	0.331555	-1.#IND00	0	1	35345
rs192478358	A	G	0.0962	0.0962	0.181771	0.181771	0.594784	0.594784	-1.#IND00	0	1	35345
rs907628154	T	C	-0.007	-0.007	0.358941	0.358941	0.984353	0.984353	-1.#IND00	0	1	35345
rs57752884	A	G	-0.018638	-0.027277	0.0151405	0.0267297	0.21595	0.305018	0.516977	4.14059	0.126149	49353
rs11150884	T	C	0.004232	0.000454	0.0117564	0.0261021	0.717504	0.986055	0.676877	6.18959	0.045284	49354
rs9907477	T	C	-0.006454	-0.006454	0.00960615	0.00960615	0.499497	0.499497	0	1.483	0.476398	49354
rs4890190	A	G	-0.001804	-0.009481	0.00972	0.0196503	0.851969	0.627713	0.421912	1.72984	0.188431	38646
rs551892226	C	G	-0.1885	-0.1885	0.206891	0.206891	0.359775	0.359775	0	0	1	35345
rs76811844	T	C	0.018232	0.018232	0.0130436	0.0130436	0.160026	0.160026	0	1.89171	0.388348	49354
rs11150885	A	G	-0.005394	-0.005394	0.00906974	0.00906974	0.549993	0.549993	0	0.407806	0.815542	49354
rs11150886	T	C	-0.004186	-0.004186	0.00900821	0.00900821	0.640437	0.640437	0	0.165372	0.92064	49354
rs75020999	T	C	0.00013	0.00013	0.0190887	0.0190887	0.994537	0.994537	0	1.15596	0.561031	49354
rs139745582	A	T	0.021213	0.033774	0.0233985	0.0517036	0.362161	0.511468	0.617662	5.23098	0.073132	49354
rs541901105	A	G	0.0076	0.0076	0.0615569	0.0615569	0.901219	0.901219	-1.#IND00	0	1	35345
rs117190076	A	G	-0.003772	0.004692	0.0118938	0.0318333	0.749937	0.882213	0.76865	8.64493	0.013267	48328
rs531309980	T	C	-0.2765	-0.2765	0.169686	0.169686	0.101453	0.101453	-1.#IND00	0	1	35345
rs77852841	A	G	0.021106	0.021106	0.0153287	0.0153287	0.166355	0.166355	0	1.71875	0.423426	49354
rs530279129	T	C	0.088	0.088	0.156807	0.156807	0.572724	0.572724	-1.#IND00	0	1	35345
rs8077096	C	G	0.000695	0.000695	0.00758974	0.00758974	0.926687	0.926687	0	1.94931	0.377323	49354
rs762828729	T	C	0.0788	0.0788	0.0680462	0.0680462	0.244414	0.244414	-1.#IND00	0	1	35345
rs1308017675	T	C	-0.1521	-0.1521	0.280711	0.280711	0.58604	0.58604	-1.#IND00	0	1	35345
rs113093581	A	G	-0.1285	-0.1285	0.186941	0.186941	0.489638	0.489638	-1.#IND00	0	1	35345
rs533185917	T	C	-0.1005	-0.1005	0.0749867	0.0749867	0.177926	0.177926	-1.#IND00	0	1	35345
rs539340014	T	C	-0.0417	-0.0417	0.0691436	0.0691436	0.544414	0.544414	0	0	1	35345
rs775432727	A	G	0.3232	0.3232	0.217454	0.217454	0.135188	0.135188	-1.#IND00	0	1	35345
rs79022109	T	G	0.0065	0.0065	0.0472	0.0472	0.88989	0.88989	-1.#IND00	0	1	35345
rs140176553	A	G	0.018484	0.018484	0.0325938	0.0325938	0.568701	0.568701	0	0.111111	0.738883	38646
rs774071658	A	G	-0.0735	-0.0735	0.132645	0.132645	0.577582	0.577582	-1.#IND00	0	1	35345
rs180899435	T	C	0.017	0.017	0.145217	0.145217	0.906311	0.906311	-1.#IND00	0	1	35345
rs62057049	T	C	0.001046	0.001046	0.00748103	0.00748103	0.888234	0.888234	0	1.57789	0.454324	49354
rs7226358	T	C	0.007165	0.017457	0.0123195	0.0243944	0.558833	0.471961	0.585392	4.82383	0.089643	49354
rs752639870	T	C	-0.1623	-0.1623	0.0961092	0.0961092	0.08963	0.08963	-1.#IND00	0	1	35345
rs562321583	C	G	-0.0863	-0.0863	0.0631292	0.0631292	0.169409	0.169409	-1.#IND00	0	1	35345
rs114427950	T	C	-0.001844	-0.001844	0.0180241	0.0180241	0.918062	0.918062	0	0.431006	0.806136	49354
rs370194292	A	G	0.1695	0.1695	0.301542	0.301542	0.5721	0.5721	-1.#IND00	0	1	35345
rs758588844	C	G	0.3718	0.3718	0.298368	0.298368	0.210367	0.210367	-1.#IND00	0	1	35345
rs370733508	A	G	-0.0544	-0.0544	0.248098	0.248098	0.825556	0.825556	-1.#IND00	0	1	35345
rs62057050	T	G	-0.00065	-0.00065	0.00753179	0.00753179	0.930815	0.930815	0	1.4441	0.485755	49354
rs7207457	T	C	-0.004119	-0.002426	0.00692872	0.0105723	0.550163	0.817601	0.417923	3.43597	0.179427	49354
rs555741645	T	C	0.0309	0.0309	0.0592544	0.0592544	0.600194	0.600194	0	0	1	35345
rs4417592	A	C	0.01101	0.01116	0.00694872	0.00919795	0.11124	0.222626	0.279302	2.77509	0.249688	49354
rs4417593	A	G	0.010798	0.010846	0.0069718	0.00864103	0.119514	0.20706	0.214242	2.54531	0.280087	49354
rs768564676	C	G	-0.035	-0.035	0.0849164	0.0849164	0.678684	0.678684	-1.#IND00	0	1	35345
rs774077341	T	C	-0.3279	-0.3279	0.32781	0.32781	0.314689	0.314689	-1.#IND00	0	1	35345
rs79057465	T	C	0.017344	0.024803	0.0149021	0.0218328	0.242045	0.253494	0.33207	2.99433	0.223764	49354
rs62057051	T	C	-0.000618	-0.000618	0.0076441	0.0076441	0.935172	0.935172	0	1.28498	0.525981	49354
rs8066107	A	G	0.002423	0.004278	0.00704051	0.0117538	0.729382	0.714505	0.507544	4.06128	0.131252	49354
rs111931895	A	G	-0.01116	-0.01329	0.0093718	0.0124533	0.231335	0.283385	0.170567	1.20564	0.272197	38645
rs8066548	A	G	-0.00924	-0.01113	0.00676718	0.0120959	0.169907	0.35503	0.560026	4.54572	0.103017	49353
rs9890343	T	C	-0.0081	-0.0081	0.0145662	0.0145662	0.576233	0.576233	-1.#IND00	0	1	35344
rs546908632	A	G	-0.187	-0.187	0.128095	0.128095	0.142273	0.142273	-1.#IND00	0	1	35344
rs62057055	C	G	-0.014232	-0.014232	0.00758769	0.00758769	0.059394	0.059394	0	1.16315	0.559016	49353
rs56377713	A	G	0.014046	0.014046	0.00757128	0.00757128	0.062238	0.062238	0	1.16923	0.557321	49353
rs12941133	C	G	0.000531	0.000531	0.00765282	0.00765282	0.944327	0.944327	0	1.32761	0.51489	49353
rs55767019	C	G	0.014457	0.014457	0.0075918	0.0075918	0.05562	0.05562	0	1.2974	0.522726	49353
rs55737141	T	C	-0.014392	-0.014392	0.00757795	0.00757795	0.05628	0.05628	0	1.25262	0.534561	49353
rs374593908	A	G	0.1525	0.1525	0.290641	0.290641	0.597944	0.597944	-1.#IND00	0	1	35344
rs79110903	T	G	-0.013606	-0.015667	0.00910513	0.0120667	0.133057	0.191873	0.172492	1.20845	0.27164	38645
rs111574358	T	G	0.013958	0.017897	0.0091559	0.0144318	0.125461	0.212546	0.302071	1.43281	0.231306	38645
rs12165023	T	G	-0.002489	-0.002489	0.0146492	0.0146492	0.864387	0.864387	0	0.295368	0.586801	38645
rs62057058	A	G	0.01326	0.013639	0.00915026	0.00974872	0.145234	0.159651	0.034171	1.03538	0.308898	38645
rs62059560	C	G	0.013301	0.016289	0.00921795	0.0136759	0.146968	0.231206	0.201253	1.25196	0.263178	38645
rs777719271	T	C	0.1718	0.1718	0.359573	0.359573	0.63108	0.63108	-1.#IND00	0	1	35344
rs144069985	T	C	0.0755	0.0755	0.0941492	0.0941492	0.42023	0.42023	-1.#IND00	0	1	35344
rs62059561	T	C	0.01587	0.01587	0.00857385	0.00857385	0.062831	0.062831	0	1.68642	0.430328	49353
rs781304254	T	C	-0.193	-0.193	0.165023	0.165023	0.239762	0.239762	-1.#IND00	0	1	35344
rs62059562	A	G	0.01582	0.01582	0.00858154	0.00858154	0.063905	0.063905	0	1.69731	0.427989	49353
rs62059563	A	C	-0.016655	-0.018225	0.00856667	0.00979385	0.050692	0.061422	0.087801	2.19251	0.334121	49353
rs148289437	A	G	0.027628	0.096768	0.0369282	0.116077	0.452071	0.402072	0.711154	3.46205	0.062792	38645
rs12450789	T	C	-0.012051	-0.012051	0.0105405	0.0105405	0.250457	0.250457	0	0.462881	0.79339	49353
rs12943724	T	C	0.00547	0.00547	0.00905436	0.00905436	0.54374	0.54374	0	0.230573	0.631099	38645
rs56871222	A	G	-0.000185	-0.000185	0.0176036	0.0176036	0.991563	0.991563	0	0.556116	0.757253	49353
rs62059580	A	G	0.014683	0.014683	0.00759744	0.00759744	0.052093	0.052093	0	1.22765	0.541276	49353
rs9915268	T	C	-0.010191	-0.011717	0.0067441	0.0119759	0.128802	0.325402	0.554815	4.49251	0.105795	49353
rs35292180	A	G	0.000262	0.000262	0.00760103	0.00760103	0.972391	0.972391	0	1.15105	0.56241	49353
rs72815384	T	C	0.007452	0.024907	0.0144682	0.0285482	0.604685	0.380526	0.60545	5.06906	0.079299	49353
rs776323796	C	G	0.0078	0.0078	0.224994	0.224994	0.97219	0.97219	-1.#IND00	0	1	35344
rs759095627	T	C	-0.1627	-0.1627	0.209182	0.209182	0.434351	0.434351	-1.#IND00	0	1	35344
rs181137443	A	G	-0.2279	-0.2279	0.130236	0.130236	0.078606	0.078606	-1.#IND00	0	1	35344
rs74751800	T	C	-0.003888	-0.003888	0.0134585	0.0134585	0.771558	0.771558	0	1.39807	0.497065	49353
rs190392755	A	G	-0.0905	-0.0905	0.109804	0.109804	0.407434	0.407434	-1.#IND00	0	1	35344
rs188616512	T	C	0.4005	0.4005	0.379101	0.379101	0.288281	0.288281	-1.#IND00	0	1	35344
rs563451366	A	G	0.0711	0.0711	0.0747544	0.0747544	0.339066	0.339066	-1.#IND00	0	1	35344
rs4413020	T	C	-0.006794	-0.018019	0.0123733	0.0243954	0.581043	0.457839	0.58022	4.7644	0.092347	49353
rs4442878	C	G	-0.014788	-0.014788	0.00751744	0.00751744	0.048041	0.048041	0	1.43493	0.487987	49353
rs756204945	T	C	0.0873	0.0873	0.165934	0.165934	0.596961	0.596961	-1.#IND00	0	1	35344
rs192262535	A	G	-0.0411	-0.0411	0.086401	0.086401	0.63258	0.63258	-1.#IND00	0	1	35344
rs9890183	A	G	-0.011075	-0.011075	0.00665949	0.00665949	0.0946	0.0946	0	0.469498	0.790769	49353
rs8078223	T	C	-0.011303	-0.011303	0.00665538	0.00665538	0.087818	0.087818	0	1.14377	0.564462	49353
rs777679813	A	T	-0.0966	-0.0966	0.0715723	0.0715723	0.174888	0.174888	-1.#IND00	0	1	35344
rs764686968	T	C	-0.0283	-0.0283	0.109554	0.109554	0.795135	0.795135	-1.#IND00	0	1	35344
rs9896436	T	C	-0.010813	-0.010813	0.0066318	0.0066318	0.10123	0.10123	0	1.78089	0.410473	49353
rs148462628	T	C	-0.099241	-0.099241	0.0669379	0.0669379	0.136165	0.136165	0	0.997254	0.317976	38645
rs769354188	A	G	0.0697	0.0697	0.0880923	0.0880923	0.426461	0.426461	-1.#IND00	0	1	35344
rs542808608	T	C	-0.0654	-0.0654	0.0882815	0.0882815	0.456517	0.456517	-1.#IND00	0	1	35344
rs35147412	C	G	-0.00244	-0.00244	0.00933026	0.00933026	0.792634	0.792634	0	0.895235	0.639149	49353
rs11867332	A	G	-0.003434	-0.001121	0.00822461	0.0107626	0.674754	0.916575	0.260375	2.70407	0.258713	49353
rs34778113	A	C	0.001358	0.001358	0.00936256	0.00936256	0.88407	0.88407	0	1.01961	0.600614	49353
rs986059190	A	G	0.0136	0.0136	0.213564	0.213564	0.948945	0.948945	-1.#IND00	0	1	35344
rs36016398	A	G	-0.001469	-0.001469	0.00936872	0.00936872	0.874724	0.874724	0	0.992127	0.608923	49353
rs35147390	A	T	0.001563	0.001563	0.00933385	0.00933385	0.86629	0.86629	0	1.03876	0.59489	49353
rs11867900	C	G	0.013125	0.013125	0.00674256	0.00674256	0.050406	0.050406	0	0.251011	0.882051	49353
rs563356873	A	G	0.0151	0.0151	0.0761467	0.0761467	0.842001	0.842001	-1.#IND00	0	1	35344
rs35698541	C	G	0.001495	0.001495	0.00937282	0.00937282	0.872611	0.872611	0	1.02769	0.598192	49353
rs34590665	A	G	0.001591	0.001591	0.00935846	0.00935846	0.8643	0.8643	0	1.00221	0.605861	49353
rs8065720	T	C	-0.014838	-0.014362	0.00691077	0.00734718	0.030942	0.049449	0.058516	2.12431	0.345711	49353
rs144977607	C	G	-0.000909	0.009751	0.0169626	0.0272533	0.957044	0.719139	0.450146	3.63733	0.162242	49353
rs12938328	T	C	0.001578	0.001578	0.00936513	0.00936513	0.865521	0.865521	0	1.00811	0.604075	49353
rs566920752	T	C	-0.0944	-0.0944	0.0553482	0.0553482	0.086476	0.086476	-1.#IND00	0	1	35344
rs569427664	T	C	-0.1601	-0.1601	0.240011	0.240011	0.502572	0.502572	-1.#IND00	0	1	35344
rs748712817	A	G	0.2683	0.2683	0.14794	0.14794	0.068332	0.068332	-1.#IND00	0	1	35344
rs572033792	T	C	0.294	0.294	0.41102	0.41102	0.472177	0.472177	-1.#IND00	0	1	35344
rs61618085	T	C	-8.6e-05	-8.6e-05	0.0181144	0.0181144	0.996188	0.996188	0	1.00268	0.605719	49353
rs73273764	A	G	-0.021029	-0.021029	0.0151913	0.0151913	0.164097	0.164097	0	0.351199	0.838954	49352
rs761013924	T	C	-0.1734	-0.1734	0.107368	0.107368	0.104524	0.104524	-1.#IND00	0	1	35344
rs75945161	A	G	0.039067	0.039067	0.0299462	0.0299462	0.189745	0.189745	0	1.82509	0.401502	48021
rs759559452	A	G	0.027	0.027	0.0729574	0.0729574	0.709923	0.709923	0	0	1	35344
rs117633874	A	G	-0.0541	-0.0541	0.0519021	0.0519021	0.294761	0.294761	-1.#IND00	0	1	35344
rs150538986	T	C	0.0054	0.0054	0.122868	0.122868	0.96475	0.96475	-1.#IND00	0	1	35344
rs74887147	T	C	-0.000825	-0.000825	0.0152056	0.0152056	0.95648	0.95648	0	0.871545	0.646765	49353
rs12939784	T	C	0.005943	0.002827	0.00862256	0.0113246	0.4885	0.801908	0.273704	2.7537	0.252372	49353
rs370832781	T	C	0.0856	0.0856	0.384478	0.384478	0.822919	0.822919	-1.#IND00	0	1	35344
rs750242051	A	G	0.2779	0.2779	0.270079	0.270079	0.301011	0.301011	-1.#IND00	0	1	35344
rs180930006	T	C	-0.2225	-0.2225	0.384378	0.384378	0.560706	0.560706	-1.#IND00	0	1	35344
rs116929357	T	C	-0.0166	-0.0166	0.0674764	0.0674764	0.804691	0.804691	-1.#IND00	0	1	35344
rs779547615	T	C	0.0503	0.0503	0.139239	0.139239	0.716542	0.716542	-1.#IND00	0	1	35344
rs9915328	T	G	0.005964	0.010779	0.00926154	0.0133795	0.517432	0.418067	0.347775	3.06643	0.215841	49353
rs189884693	A	G	0.113	0.113	0.123292	0.123292	0.356927	0.356927	-1.#IND00	0	1	35344
rs34372025	T	G	0.005681	0.002667	0.00861846	0.0112185	0.507609	0.811125	0.264824	2.72044	0.256605	49353
rs12452457	T	C	-0.000329	0.010578	0.00705282	0.0155933	0.962622	0.495357	0.701118	6.6916	0.035232	49353
rs117366533	T	C	0.004132	0.004132	0.0147297	0.0147297	0.777972	0.777972	0	1.74748	0.417387	49353
rs11150887	T	C	-0.00654	-0.017771	0.0122708	0.0240754	0.592175	0.458142	0.575231	4.70844	0.094967	49353
rs752815868	C	G	0.2227	0.2227	0.210144	0.210144	0.286776	0.286776	-1.#IND00	0	1	35344
rs554355771	A	G	-0.1729	-0.1729	0.120397	0.120397	0.148882	0.148882	-1.#IND00	0	1	35344
rs750279123	T	C	0.1524	0.1524	0.202394	0.202394	0.449149	0.449149	-1.#IND00	0	1	35344
rs558653639	A	G	-0.0738	-0.0738	0.408487	0.408487	0.855887	0.855887	-1.#IND00	0	1	35344
rs369864994	A	G	0.251	0.251	0.225865	0.225865	0.263984	0.263984	-1.#IND00	0	1	35344
rs8081881	A	G	0.002908	0.003213	0.00949744	0.00976051	0.758316	0.740711	0.023303	2.04772	0.359206	49353
rs184003437	A	G	0.0034	0.0034	0.122593	0.122593	0.97775	0.97775	-1.#IND00	0	1	35344
rs8078929	T	G	-0.002448	-0.002448	0.00949949	0.00949949	0.795643	0.795643	0	1.97797	0.371954	49353
rs8069524	A	T	-0.002488	-0.002671	0.00953231	0.00969026	0.793085	0.781719	0.013908	2.02821	0.362727	49353
rs9675043	T	C	0.015486	0.015486	0.00664205	0.00664205	0.019133	0.019133	0	0.097402	0.952466	49353
rs747651203	T	G	-0.0489	-0.0489	0.128739	0.128739	0.702635	0.702635	-1.#IND00	0	1	35344
rs772606858	A	G	0.0725	0.0725	0.0847154	0.0847154	0.389679	0.389679	-1.#IND00	0	1	35344
rs186499274	A	G	-0.056144	-0.056144	0.05604	0.05604	0.313927	0.313927	0	0.026845	0.869854	38645
rs747513601	T	C	-0.0514	-0.0514	0.141994	0.141994	0.715989	0.715989	-1.#IND00	0	1	35344
rs28521142	T	C	0.016179	0.016179	0.0066441	0.0066441	0.014398	0.014398	0	0.134802	0.93482	49353
rs143686933	T	C	-0.3393	-0.3393	0.278954	0.278954	0.221473	0.221473	0	0	1	35344
rs372396220	A	C	-0.1557	-0.1557	0.301223	0.301223	0.603405	0.603405	-1.#IND00	0	1	35344
rs138859284	A	G	0.1631	0.1631	0.627315	0.627315	0.793836	0.793836	-1.#IND00	0	1	35344
rs763099396	C	G	0.5575	0.5575	0.410714	0.410714	0.172439	0.172439	-1.#IND00	0	1	35344
rs142865642	T	C	0.041	0.041	0.0864108	0.0864108	0.633448	0.633448	-1.#IND00	0	1	35344
rs773052503	A	G	-0.0179	-0.0179	0.0832385	0.0832385	0.828863	0.828863	-1.#IND00	0	1	35344
rs113959861	A	G	-0.010059	-0.010059	0.0750277	0.0750277	0.892786	0.892786	0	0.084741	0.770972	38645
rs8075539	A	G	0.016231	0.016231	0.00682205	0.00682205	0.016807	0.016807	0	1.69173	0.429187	49353
rs753652845	T	C	-0.0098	-0.0098	0.118131	0.118131	0.933525	0.933525	-1.#IND00	0	1	35344
rs113341462	T	C	0.005304	0.005304	0.0181333	0.0181333	0.768773	0.768773	0	1.67523	0.432742	49353
rs748278179	T	C	-0.0315	-0.0315	0.175638	0.175638	0.856929	0.856929	-1.#IND00	0	1	35344
rs756247455	A	G	-0.1158	-0.1158	0.131581	0.131581	0.376377	0.376377	-1.#IND00	0	1	35344
rs574458776	A	G	-0.0606	-0.0606	0.07036	0.07036	0.386652	0.386652	-1.#IND00	0	1	35344
rs76245452	T	C	-0.0145	-0.0145	0.0510928	0.0510928	0.775452	0.775452	-1.#IND00	0	1	35344
rs747486107	A	G	0.0221	0.0221	0.0918928	0.0918928	0.808983	0.808983	-1.#IND00	0	1	35344
rs11150888	A	G	0.0085	0.0085	0.00672564	0.00672564	0.203965	0.203965	0	0.176906	0.915346	49353
rs11150889	T	C	-0.012183	-0.012183	0.00682103	0.00682103	0.072616	0.072616	0	0.053203	0.973749	49353
rs4890193	C	G	0.010766	0.010766	0.00803128	0.00803128	0.177849	0.177849	0	0.080806	0.776209	38645
rs11150891	C	G	0.008431	0.008431	0.00701641	0.00701641	0.227115	0.227115	0	0.13981	0.932482	49353
rs12945036	C	G	-0.01013	-0.01013	0.00671641	0.00671641	0.129513	0.129513	0	1.38804	0.499563	49353
rs11150892	T	C	0.004223	-0.00153	0.0154318	0.0238564	0.783292	0.9486	0.379843	3.22499	0.19939	49353
rs774427915	T	C	0.5662	0.5662	0.30187	0.30187	0.059407	0.059407	-1.#IND00	0	1	35344
rs55708782	T	G	0.022357	0.022357	0.0142938	0.0142938	0.115934	0.115934	0	0.901278	0.637221	49353
rs73277046	A	G	-0.00602	-0.00602	0.0111549	0.0111549	0.587529	0.587529	0	1.65102	0.438011	49353
rs4890194	T	G	-0.000769	0.006696	0.00776	0.0138785	0.920663	0.627766	0.552929	4.47357	0.106802	49353
rs572390300	A	G	-0.0413	-0.0413	0.0841785	0.0841785	0.621936	0.621936	-1.#IND00	0	1	35343
rs192932645	A	G	0.0848	0.0848	0.178367	0.178367	0.63277	0.63277	-1.#IND00	0	1	35343
rs4890195	T	C	0.00486	0.017657	0.00881744	0.0197272	0.579565	0.368307	0.691934	6.49212	0.038927	49352
rs80354173	A	G	0.021688	0.021688	0.0143272	0.0143272	0.128118	0.128118	0	1.24639	0.536229	49352
rs535485147	A	G	0.0645	0.0645	0.104218	0.104218	0.533916	0.533916	-1.#IND00	0	1	35343
rs78505049	A	G	0.022116	0.022116	0.0143354	0.0143354	0.120956	0.120956	0	0.836061	0.658342	49352
rs117576210	A	G	-0.002777	-0.002777	0.0129533	0.0129533	0.829367	0.829367	0	1.74459	0.417991	49352
rs62054636	A	G	-0.0285	-0.0285	0.100427	0.100427	0.77546	0.77546	-1.#IND00	0	1	35343
rs9674467	T	C	0.013323	0.017452	0.00827026	0.0120815	0.105391	0.146507	0.412577	3.4047	0.182255	49352
rs73971663	A	G	0.040596	0.040596	0.0297056	0.0297056	0.169546	0.169546	0	1.34379	0.51074	48020
rs78994426	A	G	0.004903	0.004654	0.0139462	0.0166897	0.72384	0.779253	0.181177	2.44253	0.294857	49352
rs9674571	A	G	-0.01366	-0.018233	0.00831744	0.0125221	0.098808	0.143291	0.442832	3.58958	0.166162	49352
rs74559238	A	G	0.013308	0.013398	0.0101882	0.0119333	0.189178	0.259082	0.170879	2.41219	0.299364	49351
rs118032834	A	G	0.012236	0.01383	0.00822	0.00973744	0.134585	0.153403	0.185882	2.45665	0.292783	49352
rs117849583	T	C	-0.011124	-0.011124	0.00754359	0.00754359	0.138248	0.138248	0	1.94707	0.377746	49352
rs117033643	A	G	0.008871	0.019873	0.00990308	0.0231241	0.367948	0.387702	0.570659	2.32915	0.126971	38644
rs8075084	A	G	0.013499	0.013443	0.01018	0.0128251	0.182553	0.292067	0.248939	2.6629	0.264094	49352
rs181226695	T	C	-0.0025	-0.0025	0.0789738	0.0789738	0.974605	0.974605	-1.#IND00	0	1	35343
rs8075208	C	G	0.016252	0.018277	0.00709077	0.00921949	0.021262	0.046328	0.281223	2.7825	0.248764	49352
rs776652484	A	G	0.0145	0.0145	0.102793	0.102793	0.887232	0.887232	-1.#IND00	0	1	35343
rs117144124	T	C	-0.003416	-0.003403	0.0143149	0.0144985	0.810431	0.813498	0.012944	2.02623	0.363087	49352
rs551695769	A	G	-0.114	-0.114	0.20607	0.20607	0.578202	0.578202	0	0	1	35343
rs79871638	A	G	0.001439	0.001439	0.0165523	0.0165523	0.930336	0.930336	0	1.22257	0.542653	49352
rs34314694	T	C	0.004136	0.004136	0.00942103	0.00942103	0.659088	0.659088	0	0.409514	0.814845	49352
rs61214440	A	G	-0.039439	-0.039439	0.02974	0.02974	0.182534	0.182534	0	1.31693	0.517644	48020
rs4890196	T	C	-9e-06	0.007166	0.00777282	0.0137385	0.999118	0.600103	0.543159	4.37789	0.112035	49352
rs543656227	T	C	0.0778	0.0778	0.0942779	0.0942779	0.406851	0.406851	-1.#IND00	0	1	35343
rs779173877	A	G	0.0465	0.0465	0.134989	0.134989	0.729173	0.729173	0	0	1	35343
rs4890171	T	C	-0.002585	-0.011598	0.00785333	0.0150441	0.740785	0.43839	0.595362	4.94268	0.084471	49352
rs116957596	C	G	0.003931	0.003599	0.0143779	0.0164308	0.783489	0.825732	0.143254	2.33441	0.311235	49352
rs4890197	T	G	-0.005941	-0.019856	0.00882615	0.021179	0.498691	0.346022	0.731246	7.44175	0.024213	49352
rs4890198	C	G	-0.003772	-0.003772	0.00937538	0.00937538	0.685951	0.685951	0	0.442396	0.801558	49352
rs557261113	T	C	-0.1206	-0.1206	0.118422	0.118422	0.306004	0.306004	-1.#IND00	0	1	35343
rs12941826	A	G	-0.007564	-0.02105	0.00858	0.0197082	0.375516	0.283004	0.707041	6.8269	0.032927	49352
rs73971665	A	G	-0.040592	-0.040592	0.0298662	0.0298662	0.171887	0.171887	0	1.53707	0.463691	48020
rs531632670	T	C	0.0248	0.0248	0.0987138	0.0987138	0.800635	0.800635	-1.#IND00	0	1	35343
rs28529202	A	G	0.000524	0.006144	0.00730872	0.0119426	0.942483	0.605091	0.474537	3.80617	0.149108	49352
rs376767834	A	G	0.0067	0.0067	0.0690303	0.0690303	0.922263	0.922263	-1.#IND00	0	1	35343
rs144681559	T	C	0.0967	0.0967	0.0943472	0.0943472	0.302905	0.302905	-1.#IND00	0	1	35343
rs141696409	A	G	0.066	0.066	0.0484359	0.0484359	0.170792	0.170792	-1.#IND00	0	1	35343
rs73971666	T	C	0.1623	0.1623	0.359706	0.359706	0.650199	0.650199	-1.#IND00	0	1	35343
rs115001449	A	G	-0.2411	-0.2411	0.250572	0.250572	0.333468	0.333468	-1.#IND00	0	1	35343
rs75940023	A	G	-0.009439	-0.00943	0.0100508	0.0183103	0.345186	0.604718	0.571747	4.67014	0.096804	49351
rs8073847	A	G	0.008731	0.008731	0.00798769	0.00798769	0.271905	0.271905	0	0.680292	0.711666	49352
rs35286566	T	C	-0.004928	-0.004928	0.00931795	0.00931795	0.595063	0.595063	0	0.43064	0.806283	49352
rs67968605	A	G	0.001842	0.001305	0.00827692	0.00877026	0.823022	0.881133	0.061238	2.13047	0.344648	49352
rs1161081872	A	G	-0.0145	-0.0145	0.0114041	0.0114041	0.201235	0.201235	-1.#IND00	0	1	35343
rs111464115	C	G	-0.0145	-0.0145	0.0114041	0.0114041	0.201235	0.201235	-1.#IND00	0	1	35343
rs4531790	A	G	0.006492	0.016224	0.00924051	0.0211846	0.480127	0.441454	0.524404	2.10263	0.147046	38644
rs1269225620	A	C	-0.0164	-0.0164	0.011201	0.011201	0.141105	0.141105	-1.#IND00	0	1	35343
rs1354511304	T	G	-0.0124	-0.0124	0.0106656	0.0106656	0.242545	0.242545	-1.#IND00	0	1	35343
rs111502633	T	G	0.0131	0.0131	0.0106877	0.0106877	0.217923	0.217923	-1.#IND00	0	1	35343
rs960386589	T	C	0.00357	0.02075	0.00771128	0.0271103	0.641694	0.441721	0.771076	4.36826	0.036614	38644
rs73277062	T	C	0.007471	0.002989	0.00991487	0.0160697	0.448799	0.851687	0.289733	1.40792	0.235402	38644
rs11655874	A	G	0.001103	0.002778	0.00739026	0.00920718	0.880776	0.761656	0.224089	2.57761	0.275599	49352
rs11651610	T	C	-0.005611	-0.005611	0.00920205	0.00920205	0.539983	0.539983	0	0.649222	0.722808	49352
rs139274310	C	G	0.0967	0.0967	0.0942851	0.0942851	0.302585	0.302585	-1.#IND00	0	1	35343
rs1047989391	T	C	0.303	0.303	0.225897	0.225897	0.177578	0.177578	-1.#IND00	0	1	35343
rs749144707	A	G	-0.0038	-0.0038	0.0820036	0.0820036	0.962835	0.962835	-1.#IND00	0	1	35343
rs11651800	A	C	-0.00756	-0.00756	0.0123456	0.0123456	0.538248	0.538248	0	1.80272	0.406017	49352
rs3923017	T	C	0.000561	-0.00795	0.0119262	0.0189897	0.962252	0.673939	0.450732	3.64121	0.161928	49352
rs569375210	T	C	0.1382	0.1382	0.0813451	0.0813451	0.087704	0.087704	-1.#IND00	0	1	35342
rs115731908	A	G	-0.044628	-0.044628	0.0299933	0.0299933	0.134753	0.134753	0	1.71924	0.423323	48019
rs890211246	A	G	-0.0303	-0.0303	0.176213	0.176213	0.862767	0.862767	-1.#IND00	0	1	35341
rs11654890	T	C	0.000369	0.004331	0.00747949	0.0113292	0.960383	0.700817	0.42496	3.47802	0.175695	49349
rs75676352	A	G	0.005275	0.005275	0.00995231	0.00995231	0.594219	0.594219	0	1.75998	0.414787	49350
rs753043802	T	C	-0.0493	-0.0493	0.088739	0.088739	0.576585	0.576585	-1.#IND00	0	1	35341
rs9905036	A	G	0.011407	0.011407	0.00670154	0.00670154	0.087101	0.087101	0	0.911964	0.633825	49350
rs112029475	T	C	0.0037	0.0037	0.00997744	0.00997744	0.709352	0.709352	0	1.90079	0.386589	49350
rs55708732	A	G	0.006708	-0.019642	0.0501897	0.0919415	0.89312	0.829967	0.668658	6.03607	0.048897	49350
rs11652984	T	C	-0.006958	-0.006958	0.0122933	0.0122933	0.569445	0.569445	0	1.6731	0.433202	49350
rs1004923655	A	G	0.087	0.087	0.384226	0.384226	0.819957	0.819957	-1.#IND00	0	1	35341
rs35315427	A	G	0.001768	-0.00282	0.0084241	0.0124979	0.832885	0.820598	0.414898	3.4182	0.181028	49349
rs62056562	T	C	-0.013467	-0.013467	0.0320697	0.0320697	0.672978	0.672978	0	0.400299	0.818608	49350
rs781186560	C	G	-0.0234	-0.0234	0.115381	0.115381	0.838461	0.838461	-1.#IND00	0	1	35341
rs149806813	T	G	-0.0768	-0.0768	0.0817831	0.0817831	0.34522	0.34522	-1.#IND00	0	1	35341
rs11150893	T	C	0.008939	0.008939	0.00666667	0.00666667	0.177707	0.177707	0	0.880022	0.644029	49350
rs569439211	T	C	-0.0902	-0.0902	0.106197	0.106197	0.393258	0.393258	0	0	1	35341
rs11150894	A	G	-0.004363	-0.004363	0.00654154	0.00654154	0.502661	0.502661	0	0.35572	0.83706	49349
rs11653255	T	C	-0.007816	-0.007816	0.0122646	0.0122646	0.521839	0.521839	0	1.73758	0.419459	49350
rs12603796	A	C	-0.002481	-0.002481	0.0100903	0.0100903	0.804751	0.804751	0	1.57343	0.455339	49350
rs779571025	A	G	-0.0786	-0.0786	0.225252	0.225252	0.725801	0.725801	-1.#IND00	0	1	35341
rs775991987	A	G	0.0641	0.0641	0.112379	0.112379	0.566454	0.566454	-1.#IND00	0	1	35341
rs760157584	C	G	-0.1408	-0.1408	0.104739	0.104739	0.176619	0.176619	-1.#IND00	0	1	35341
rs34347588	A	G	0.002991	0.002991	0.0100882	0.0100882	0.765745	0.765745	0	0.750697	0.68705	49350
rs8074031	A	C	-0.005031	-0.005031	0.00671897	0.00671897	0.451702	0.451702	0	0.580555	0.748056	49350
rs7213583	C	G	-0.002784	-0.002784	0.0068	0.0068	0.680742	0.680742	0	0.002048	0.998977	49350
rs7213702	A	G	-0.008983	-0.008847	0.0122938	0.0133959	0.462676	0.506813	0.078153	2.16956	0.337977	49352
rs12449638	A	G	-0.004044	-0.004044	0.0100405	0.0100405	0.68565	0.68565	0	0.931996	0.627509	49350
rs7217872	T	C	0.00408	0.00408	0.0100426	0.0100426	0.682985	0.682985	0	1.22595	0.541738	49350
rs78962912	A	G	-0.008176	-0.008176	0.0122933	0.0122933	0.503853	0.503853	0	1.78902	0.408809	49348
rs12937656	A	G	-0.007901	-0.007901	0.0173677	0.0173677	0.6475	0.6475	0	0.676298	0.713089	49348
rs141760058	A	G	0.054046	0.054046	0.0312277	0.0312277	0.081937	0.081937	0	0.151851	0.696773	38640
rs34459111	C	G	-0.0261	-0.049402	0.0274041	0.0647856	0.338395	0.443414	0.705824	6.79866	0.033396	49348
rs538570184	A	C	-0.023424	-0.023424	0.0392774	0.0392774	0.548909	0.548909	0	0.25509	0.613513	38640
rs80105628	T	C	-0.012999	-0.012999	0.0118574	0.0118574	0.270493	0.270493	0	0.36198	0.547409	38640
rs62056563	T	C	-0.001951	-0.001951	0.0100482	0.0100482	0.845284	0.845284	0	1.46691	0.480246	49348
rs775895816	A	T	-0.1099	-0.1099	0.340164	0.340164	0.745388	0.745388	-1.#IND00	0	1	35339
rs763387544	A	G	-0.2332	-0.2332	0.124782	0.124782	0.060332	0.060332	-1.#IND00	0	1	35339
rs146336231	T	C	-0.0968	-0.0968	0.0942708	0.0942708	0.302013	0.302013	-1.#IND00	0	1	35339
rs9912863	T	G	-0.007932	-0.007932	0.00683692	0.00683692	0.243552	0.243552	0	0.904182	0.636296	49347
rs9908467	T	C	0.007553	0.007553	0.00694308	0.00694308	0.274203	0.274203	0	1.02524	0.598924	48321
rs767600303	A	T	-0.0337	-0.0337	0.114498	0.114498	0.767358	0.767358	-1.#IND00	0	1	35339
rs9908519	T	C	0.008498	0.008498	0.00687333	0.00687333	0.213947	0.213947	0	0.702113	0.703944	49347
rs9894303	A	G	0.007937	0.007937	0.00686718	0.00686718	0.245326	0.245326	0	0.641186	0.725719	49347
rs9913392	A	G	-0.008225	-0.008225	0.00688256	0.00688256	0.229668	0.229668	0	1.0367	0.595502	49347
rs113827142	A	T	0.006279	0.00708	0.0200164	0.0239026	0.752532	0.765916	0.217677	2.55649	0.278526	49348
rs9913601	A	G	0.000384	-0.008696	0.0119431	0.0194538	0.974222	0.653221	0.470286	3.77562	0.151403	49347
rs1471179947	A	G	-0.0607	-0.0607	0.242255	0.242255	0.801155	0.801155	0	0	1	35339
rs34932303	T	G	-0.002964	-0.002964	0.00994	0.00994	0.764407	0.764407	0	0.673985	0.713914	49348
rs184290885	T	C	0.017191	0.017191	0.0134051	0.0134051	0.197365	0.197365	0	0.026656	0.870308	38640
rs9892331	A	G	-0.011086	-0.011086	0.00692769	0.00692769	0.107732	0.107732	0	0.080721	0.960443	49347
rs181668374	T	C	-0.0219	-0.0219	0.167633	0.167633	0.895508	0.895508	-1.#IND00	0	1	35339
rs35026216	A	T	0.006434	0.006434	0.0068041	0.0068041	0.341883	0.341883	0	0.582082	0.747485	49348
rs55904681	T	G	-0.000433	0.008574	0.0120138	0.0195221	0.971094	0.658923	0.470739	3.77885	0.151158	49347
rs151098418	A	C	0.1	0.1	0.0946718	0.0946718	0.288357	0.288357	0	0	1	35339
rs772431245	C	G	0.0291	0.0291	0.0773928	0.0773928	0.705496	0.705496	-1.#IND00	0	1	35339
rs35445227	T	C	5.7e-05	5.7e-05	0.00858154	0.00858154	0.994674	0.994674	0	1.84353	0.397816	49348
rs12942097	A	G	-0.008309	-0.008309	0.00662308	0.00662308	0.207306	0.207306	0	1.49202	0.474255	49348
rs12949408	T	C	-0.006295	-0.006295	0.00671897	0.00671897	0.346306	0.346306	0	1.49133	0.474419	49348
rs118050772	T	C	0.01142	0.01142	0.012279	0.012279	0.349877	0.349877	0	0.350826	0.83911	49348
rs149298197	A	G	0.205791	0.205791	0.15669	0.15669	0.186781	0.186781	0	8e-06	0.997674	38640
rs71372191	A	G	-0.002225	-0.002225	0.00971436	0.00971436	0.81789	0.81789	0	0.479859	0.786683	49348
rs543481306	T	C	-0.023468	-0.023468	0.0393985	0.0393985	0.549389	0.549389	0	0.280653	0.596273	38640
rs12150065	A	T	0.007561	0.007561	0.00727744	0.00727744	0.296338	0.296338	0	0.747652	0.688096	49347
rs143765560	T	G	0.016937	0.032256	0.0254703	0.0424077	0.5039	0.444564	0.578563	4.74567	0.093216	49347
rs75336375	A	G	-0.009463	-0.009463	0.0164631	0.0164631	0.563453	0.563453	0	0.270007	0.873713	49348
rs113531219	A	G	0.102	0.102	0.0662462	0.0662462	0.121708	0.121708	-1.#IND00	0	1	35339
rs58055127	T	C	-0.008783	-0.008783	0.00701538	0.00701538	0.208248	0.208248	0	0.733415	0.693012	49347
rs74757553	A	G	-0.006776	-0.006776	0.0138395	0.0138395	0.622671	0.622671	0	1.31223	0.518864	49348
rs150747107	T	G	-0.039111	-0.039111	0.0382215	0.0382215	0.303696	0.303696	0	0.178901	0.67232	38640
rs75759889	T	G	-0.000568	-0.00672	0.0119092	0.0170626	0.961766	0.692227	0.347563	3.06543	0.215949	49347
rs9892040	T	C	0.011093	0.012451	0.00683795	0.00846872	0.102982	0.139448	0.22587	2.58355	0.274783	49346
rs765370240	A	G	-0.3384	-0.3384	0.313879	0.313879	0.278502	0.278502	-1.#IND00	0	1	35339
rs747407794	T	C	0.2258	0.2258	0.365925	0.365925	0.535126	0.535126	-1.#IND00	0	1	35339
rs371075066	A	G	0.1295	0.1295	0.0893026	0.0893026	0.144948	0.144948	-1.#IND00	0	1	35339
rs62621257	A	G	0.001363	0.085607	0.028741	0.124129	0.961969	0.488197	0.738424	3.82297	0.050554	38640
rs7207284	T	C	-0.007001	-0.007001	0.00666923	0.00666923	0.291348	0.291348	0	1.7058	0.426177	49347
rs62622824	A	G	-0.000857	-0.000857	0.0096682	0.0096682	0.929025	0.929025	0	0.808607	0.667442	49348
rs58153628	A	C	0.004602	0.009463	0.00852103	0.0126405	0.587263	0.451773	0.385222	3.25321	0.196596	49347
rs57953101	T	C	0.005363	0.005363	0.00960974	0.00960974	0.574842	0.574842	0	1.49039	0.474641	49347
rs148323933	T	C	0.010937	0.010937	0.0236333	0.0236333	0.641835	0.641835	0	1.60772	0.447598	49348
rs778325851	T	C	-0.2205	-0.2205	0.169752	0.169752	0.191664	0.191664	-1.#IND00	0	1	35339
rs147222292	C	G	-0.1009	-0.1009	0.0946779	0.0946779	0.28407	0.28407	-1.#IND00	0	1	35339
rs7405600	A	G	-0.010908	-0.028426	0.00777487	0.021101	0.15848	0.175708	0.799726	9.98633	0.006784	49346
rs4985571	A	G	0.001745	0.001745	0.0149487	0.0149487	0.906567	0.906567	0	0.919857	0.631329	49348
rs747375604	T	C	0.2189	0.2189	0.169778	0.169778	0.194976	0.194976	-1.#IND00	0	1	35339
rs547114740	T	C	0.2242	0.2242	0.384349	0.384349	0.557685	0.557685	-1.#IND00	0	1	35339
rs565650437	A	G	-0.0932	-0.0932	0.0641682	0.0641682	0.144311	0.144311	-1.#IND00	0	1	35339
rs777022213	T	C	-0.1222	-0.1222	0.0880923	0.0880923	0.163213	0.163213	-1.#IND00	0	1	35339
rs149922666	A	G	-0.0139	-0.0139	0.0870359	0.0870359	0.872451	0.872451	-1.#IND00	0	1	35339
rs770004437	A	G	-0.1823	-0.1823	0.167394	0.167394	0.27366	0.27366	-1.#IND00	0	1	35339
rs76409107	T	C	-0.009594	-0.009594	0.0164677	0.0164677	0.558185	0.558185	0	0.231973	0.890487	49348
rs4352099	A	G	0.005653	0.005653	0.00682923	0.00682923	0.405461	0.405461	0	1.59173	0.45119	49346
rs77127746	A	G	-0.004159	-0.002492	0.0092759	0.0168185	0.652282	0.881601	0.571253	4.66476	0.097065	49348
rs772932258	T	C	-0.26	-0.26	0.138612	0.138612	0.059394	0.059394	-1.#IND00	0	1	35339
rs4353524	A	G	0.008822	0.008822	0.00716667	0.00716667	0.215958	0.215958	0	1.45857	0.482253	49346
rs4426400	T	C	0.004834	0.004834	0.00663949	0.00663949	0.464238	0.464238	0	1.79024	0.408559	49347
rs76211610	T	C	-0.003631	-0.003281	0.00888872	0.0150256	0.681366	0.826263	0.493342	3.94743	0.13894	49348
rs12948758	A	G	-0.0035	-0.0035	0.00934718	0.00934718	0.706642	0.706642	0	0.601416	0.740294	49348
rs1213631366	A	C	-0.0061	-0.0061	0.086979	0.086979	0.943783	0.943783	-1.#IND00	0	1	35339
rs12449506	T	C	0.008302	0.008302	0.00720103	0.00720103	0.246495	0.246495	0	1.16408	0.558757	49346
rs146637224	A	C	-0.036745	-0.017244	0.0229605	0.0561092	0.107709	0.757403	0.686437	6.3783	0.041207	49348
rs12451407	T	C	-0.004884	-0.004937	0.00661846	0.00669487	0.458218	0.458564	0.011366	2.02299	0.363674	49347
rs4357997	T	G	0.004061	0.004394	0.00667026	0.0072441	0.540538	0.542136	0.077931	2.16904	0.338065	48321
rs11651220	C	G	0.011164	0.011164	0.0164544	0.0164544	0.495292	0.495292	0	0.144546	0.930277	49348
rs76918064	T	C	-0.004061	-0.003588	0.00889744	0.0160672	0.646405	0.82239	0.546521	4.41035	0.110231	49348
rs11651297	T	C	-0.008077	-0.008077	0.0163974	0.0163974	0.620533	0.620533	0	0.334753	0.845881	49348
rs757698947	T	C	-0.1834	-0.1834	0.112072	0.112072	0.100001	0.100001	-1.#IND00	0	1	35339
rs4395128	T	C	-0.008793	-0.008793	0.00720564	0.00720564	0.219951	0.219951	0	1.35776	0.507184	49346
rs72815395	T	C	-0.0277	-0.0277	0.0353051	0.0353051	0.430345	0.430345	-1.#IND00	0	1	35339
rs559151412	A	G	0.067	0.067	0.104185	0.104185	0.518047	0.518047	-1.#IND00	0	1	35339
rs74720408	A	G	-0.004008	-0.003713	0.00898513	0.0155697	0.653879	0.810549	0.517805	4.1477	0.125701	49348
rs768573537	T	C	-0.3712	-0.3712	0.165626	0.165626	0.024301	0.024301	-1.#IND00	0	1	35339
rs59337913	T	C	0.008883	0.008883	0.00720923	0.00720923	0.215552	0.215552	0	1.39187	0.498607	49346
rs74683222	T	C	-0.001519	-0.001519	0.00976256	0.00976256	0.87571	0.87571	0	1.1353	0.566856	49348
rs77063493	A	G	-0.1009	-0.1009	0.0946851	0.0946851	0.284106	0.284106	-1.#IND00	0	1	35339
rs4129926	A	G	0.008544	0.008544	0.00738769	0.00738769	0.245015	0.245015	0	1.38586	0.50011	49346
rs56252542	T	G	0.00887	0.00887	0.00727846	0.00727846	0.220539	0.220539	0	1.31951	0.516979	49346
rs143909369	T	C	-0.01208	-0.01208	0.0163205	0.0163205	0.456903	0.456903	0	0.081266	0.960181	49348
rs67388736	T	C	-0.002835	-0.003112	0.00670513	0.00706205	0.670914	0.657858	0.052987	2.1119	0.347861	49348
rs141631177	A	G	-0.004146	-0.003884	0.0090682	0.0167205	0.645882	0.815366	0.5697	4.64792	0.097885	49348
rs56384259	T	C	-0.00278	-0.00415	0.0059718	0.00764872	0.639922	0.585464	0.212936	2.54109	0.280679	49347
rs138582617	A	G	0.0226	0.0226	0.0433631	0.0433631	0.600405	0.600405	-1.#IND00	0	1	35339
rs112508003	T	C	-0.017675	-0.024356	0.0182544	0.0248308	0.330427	0.324161	0.290234	2.81783	0.244408	49348
rs188322720	A	G	0.1918	0.1918	0.165492	0.165492	0.244035	0.244035	-1.#IND00	0	1	35339
rs752242049	T	C	-0.0887	-0.0887	0.0862903	0.0862903	0.301496	0.301496	-1.#IND00	0	1	35339
rs7405713	A	G	0.005865	0.005865	0.00676256	0.00676256	0.383331	0.383331	0	1.59969	0.449399	49346
rs12451219	T	C	-0.002471	-0.005279	0.0066318	0.00938923	0.707975	0.57203	0.355418	3.10279	0.211952	49347
rs12451236	T	C	0.002028	0.002782	0.00724769	0.0197344	0.778536	0.887292	0.797161	9.86002	0.007226	49348
rs12600698	A	C	-0.007944	-0.003464	0.00858513	0.0159118	0.352342	0.826782	0.576958	4.72767	0.094059	49348
rs12602957	A	G	-0.0034	-0.001006	0.00898974	0.0177544	0.703833	0.954554	0.617878	5.23393	0.073024	49348
rs12449810	T	C	-0.3593	-0.3593	0.208287	0.208287	0.082945	0.082945	0	0	1	35339
rs750781709	T	C	0.0111	0.0111	0.144887	0.144887	0.9386	0.9386	-1.#IND00	0	1	35339
rs780349575	A	T	-0.1104	-0.1104	0.217445	0.217445	0.609851	0.609851	-1.#IND00	0	1	35339
rs9901911	A	G	-0.003294	-0.003294	0.0100041	0.0100041	0.740692	0.740692	0	0.878427	0.644543	49348
rs768787971	T	C	-0.0275	-0.0275	0.150822	0.150822	0.854571	0.854571	-1.#IND00	0	1	35339
rs71372192	T	C	0.00762	0.00762	0.0182374	0.0182374	0.674519	0.674519	0	1.22305	0.542523	49348
rs7208985	T	C	-0.001976	-0.001894	0.00666359	0.0108697	0.765702	0.860974	0.479828	3.84488	0.14625	49347
rs58485634	T	C	-0.000909	-0.000909	0.00983282	0.00983282	0.925958	0.925958	0	1.06757	0.58638	49348
rs7223759	A	G	0.00562	0.00562	0.00717436	0.00717436	0.431065	0.431065	0	1.90319	0.386124	49348
rs77722710	C	G	-0.028897	-0.028897	0.0218892	0.0218892	0.184522	0.184522	0	1.75733	0.415338	49348
rs7209151	T	C	0.003506	0.001636	0.00883385	0.0178733	0.689933	0.92667	0.628722	5.3868	0.067651	49348
rs58315634	T	C	-0.002582	-0.002582	0.0102908	0.0102908	0.800873	0.800873	0	0.44103	0.802105	49348
rs9892618	A	T	-0.005803	-0.011135	0.00685128	0.013039	0.394594	0.390713	0.607977	5.10175	0.078013	49347
rs7209688	T	G	0.00098	0.00098	0.00744359	0.00744359	0.894723	0.894723	0	0.600288	0.740712	49348
rs78543459	A	G	-0.024481	-0.024481	0.0223205	0.0223205	0.270265	0.270265	0	1.52318	0.466923	49348
rs77050237	A	G	-0.026723	-0.026723	0.0224451	0.0224451	0.231406	0.231406	0	1.35072	0.508974	49348
rs7221298	A	G	-0.004048	-0.002852	0.0089841	0.0178159	0.650621	0.872155	0.621822	5.28851	0.071058	49348
rs1199135883	T	C	-0.0966	-0.0966	0.444097	0.444097	0.826924	0.826924	-1.#IND00	0	1	35339
rs191002731	A	C	0.0406	0.0406	0.100417	0.100417	0.684477	0.684477	-1.#IND00	0	1	35339
rs7217222	T	C	-0.00449	-0.00315	0.00907231	0.0180251	0.61889	0.860531	0.626575	5.35583	0.068706	49348
rs560087150	T	C	0.1773	0.1773	0.184314	0.184314	0.333595	0.333595	-1.#IND00	0	1	35339
rs78195572	C	G	0.031853	0.031853	0.0244103	0.0244103	0.189638	0.189638	0	1.84739	0.39705	49348
rs7214608	A	T	-0.004604	-0.003431	0.00907692	0.0180056	0.610231	0.848111	0.624566	5.32716	0.069698	49348
rs28747076	T	C	-0.002749	-0.002749	0.00987539	0.00987539	0.779623	0.779623	0	0.564629	0.754036	49348
rs7214637	T	G	0.003806	0.002862	0.00896359	0.0170133	0.669528	0.865716	0.588556	4.86093	0.087996	49348
rs12451029	T	C	0.008556	0.009721	0.00746872	0.00870051	0.249521	0.261396	0.172674	2.41743	0.298581	49347
rs4458053	A	G	0.006397	0.000114	0.00987795	0.019859	0.515111	0.995405	0.694515	3.27349	0.070408	46047
rs28515912	A	C	0.00574	0.00574	0.00740359	0.00740359	0.435826	0.435826	0	1.3167	0.517705	49348
rs28706104	A	C	-0.004888	-0.004888	0.00725641	0.00725641	0.498374	0.498374	0	1.9349	0.380051	49348
rs28556780	C	G	-0.001941	-0.001941	0.00993282	0.00993282	0.844287	0.844287	0	0.214438	0.898329	49348
rs62056574	T	G	0.001497	0.001497	0.00948308	0.00948308	0.873936	0.873936	0	0.062479	0.969243	49348
rs12950799	T	C	-0.0046	-0.0046	0.00872359	0.00872359	0.596125	0.596125	-1.#IND00	0	1	35339
rs60727688	A	G	-0.01681	-0.01681	0.0138626	0.0138626	0.222881	0.222881	0	0.327548	0.848934	49348
rs73971675	T	C	-0.010449	-0.027581	0.0490103	0.0737872	0.830308	0.707148	0.224238	1.28906	0.256222	38640
rs12601375	T	G	0.001129	0.00081	0.00909436	0.0185462	0.900641	0.96499	0.641029	5.57149	0.061683	49348
rs4890202	A	G	-0.004036	-0.00134	0.00925538	0.019081	0.661191	0.943699	0.654216	5.78396	0.055466	49348
rs4890203	A	C	0.004208	0.001802	0.00925385	0.0189169	0.647671	0.92368	0.648994	5.6979	0.057905	49348
rs147329206	A	C	-0.02215	-0.010883	0.0218549	0.0322062	0.30832	0.734128	0.369655	3.17286	0.204654	49348
rs12452527	A	G	-0.003982	-0.006613	0.00685077	0.0105969	0.559076	0.530496	0.433054	3.52767	0.171386	49347
rs568396922	A	C	0.0051	0.0051	0.12199	0.12199	0.966467	0.966467	-1.#IND00	0	1	35339
rs570485312	A	C	-0.1058	-0.1058	0.113147	0.113147	0.347281	0.347281	-1.#IND00	0	1	35339
rs9906110	A	T	0.006242	0.006575	0.00854923	0.0154821	0.46303	0.669478	0.566875	4.61761	0.09938	49348
rs782282796	A	G	0.0709	0.0709	0.362274	0.362274	0.84404	0.84404	-1.#IND00	0	1	35339
rs768452690	T	C	-0.2205	-0.2205	0.169687	0.169687	0.191493	0.191493	-1.#IND00	0	1	35339
rs78512744	A	G	-0.007416	-0.004929	0.00865128	0.0144056	0.3889	0.730919	0.489357	3.91663	0.141096	49348
rs7406768	A	G	0.008954	0.008745	0.00802872	0.0113574	0.262298	0.438981	0.339345	3.0273	0.220105	49348
rs73277100	T	C	0.01737	0.01737	0.0212046	0.0212046	0.410314	0.410314	0	1.72361	0.422398	49348
rs759848076	A	G	0.0609	0.0609	0.116408	0.116408	0.59902	0.59902	-1.#IND00	0	1	35339
rs4985595	T	C	-0.005027	-0.008674	0.0113697	0.0166082	0.656761	0.599626	0.347426	3.06479	0.216018	49348
rs752927891	T	C	-0.0167	-0.0167	0.281004	0.281004	0.952349	0.952349	-1.#IND00	0	1	35339
rs7224163	A	G	0.014327	0.014327	0.0135969	0.0135969	0.28953	0.28953	0	1.15173	0.562219	49348
rs1292489176	T	G	0.0964	0.0964	0.443905	0.443905	0.827203	0.827203	-1.#IND00	0	1	35338
rs114873162	A	G	0.101	0.101	0.09464	0.09464	0.283399	0.283399	-1.#IND00	0	1	35339
rs7215219	A	G	0.000686	-0.001663	0.00709692	0.0173641	0.92253	0.923284	0.75042	8.01347	0.018193	49346
rs548120477	T	C	0.0398	0.0398	0.0737923	0.0737923	0.587761	0.587761	-1.#IND00	0	1	35337
rs142505067	A	C	0.046118	0.037003	0.0441851	0.0594513	0.294109	0.531596	0.119909	1.13625	0.286447	38638
rs552315523	T	C	0.0182	0.0182	0.0363164	0.0363164	0.614479	0.614479	-1.#IND00	0	1	35337
rs78747300	A	G	-0.003986	-0.00155	0.00912564	0.0190795	0.660674	0.934887	0.660048	5.88317	0.052782	49346
rs7219680	A	G	0.004508	0.004508	0.0100974	0.0100974	0.65365	0.65365	0	1.67197	0.433448	49346
rs7212156	T	C	-0.006668	-0.006668	0.00680821	0.00680821	0.324889	0.324889	0	0.277185	0.870583	49345
rs150118566	A	G	-0.0402	-0.0402	0.0786292	0.0786292	0.607357	0.607357	-1.#IND00	0	1	35333
rs536130240	A	G	-0.0175	-0.0175	0.0504426	0.0504426	0.727318	0.727318	-1.#IND00	0	1	35333
rs9903116	A	G	-0.004646	-0.005812	0.00824923	0.0121405	0.571345	0.630384	0.377336	3.212	0.200688	49342
rs539607059	C	G	0.2488	0.2488	0.434292	0.434292	0.564756	0.564756	-1.#IND00	0	1	35333
rs8073479	T	C	-0.003797	-0.003663	0.00670154	0.00798205	0.569085	0.644612	0.177278	2.43095	0.296568	49342
rs775825268	T	G	-0.0854	-0.0854	0.12715	0.12715	0.499633	0.499633	-1.#IND00	0	1	35333
rs8073513	T	C	-0.000696	-0.000696	0.00761949	0.00761949	0.926846	0.926846	0	0.309556	0.856605	49340
rs10454094	A	T	0.007679	0.001085	0.00856	0.0160231	0.367241	0.945693	0.577068	4.72889	0.094001	49341
rs11656900	T	C	-0.028538	-0.018952	0.0216021	0.0310677	0.184211	0.5398	0.345967	3.05795	0.216758	49342
rs556700866	T	C	0.0573	0.0573	0.130119	0.130119	0.658058	0.658058	-1.#IND00	0	1	35332
rs72821626	A	C	3e-05	3e-05	0.0291174	0.0291174	0.999174	0.999174	0	0.03406	0.853579	46039
rs544347604	A	G	0.2072	0.2072	0.246018	0.246018	0.397255	0.397255	-1.#IND00	0	1	35332
rs754933066	T	C	-0.074	-0.074	0.0911221	0.0911221	0.414353	0.414353	-1.#IND00	0	1	35332
rs79381731	T	G	0.002948	0.003139	0.00863333	0.0126949	0.731439	0.803726	0.342996	3.04412	0.218261	49341
rs190310262	T	C	0.018	0.018	0.0350708	0.0350708	0.605963	0.605963	-1.#IND00	0	1	35332
rs75287909	A	G	-0.001079	-0.001542	0.00904154	0.0121103	0.904486	0.898172	0.267845	2.73166	0.255169	49341
rs56702013	A	G	0.001803	0.001803	0.00680359	0.00680359	0.789952	0.789952	0	0.455456	0.796341	49340
rs746604463	T	C	-0.6183	-0.6183	0.486224	0.486224	0.201174	0.201174	-1.#IND00	0	1	35333
rs544261723	A	G	0.0241	0.0241	0.10271	0.10271	0.813547	0.813547	-1.#IND00	0	1	35333
rs143643310	A	G	0.0318	0.0318	0.0507359	0.0507359	0.528721	0.528721	-1.#IND00	0	1	35333
rs782171541	T	C	-0.1338	-0.1338	0.248348	0.248348	0.58817	0.58817	-1.#IND00	0	1	35333
rs148092173	A	G	0.050733	0.050733	0.0445908	0.0445908	0.252779	0.252779	0	0.278992	0.597362	38634
rs141873156	T	C	0.1012	0.1012	0.0946205	0.0946205	0.282349	0.282349	-1.#IND00	0	1	35333
rs566479852	T	C	-0.1038	-0.1038	0.289652	0.289652	0.718711	0.718711	-1.#IND00	0	1	35333
rs11867643	A	G	0.008557	0.008557	0.00912513	0.00912513	0.345921	0.345921	0	1.5084	0.470386	49342
rs544162305	T	C	-0.1062	-0.1062	0.060999	0.060999	0.080135	0.080135	-1.#IND00	0	1	35333
rs8064378	A	G	-0.001582	-0.003934	0.00873795	0.0108164	0.855608	0.714708	0.219413	2.56217	0.277735	49340
rs58654395	T	C	-0.047455	-0.047455	0.0265744	0.0265744	0.072676	0.072676	0	1.25227	0.534653	49342
rs374171930	T	C	0.011	0.011	0.0904595	0.0904595	0.9027	0.9027	-1.#IND00	0	1	35333
rs782755061	T	C	-0.3952	-0.3952	0.207659	0.207659	0.055778	0.055778	-1.#IND00	0	1	35333
rs752633886	A	G	-0.0202	-0.0202	0.0910467	0.0910467	0.823525	0.823525	-1.#IND00	0	1	35332
rs72821629	A	G	-0.016483	-0.016483	0.0350559	0.0350559	0.63652	0.63652	0	1.04955	0.591687	48010
rs28468376	A	G	-0.000325	-0.000325	0.00778154	0.00778154	0.966505	0.966505	0	1.47343	0.478685	49341
rs28404325	T	G	0.011695	0.015083	0.00968615	0.017159	0.224865	0.376941	0.504194	4.03384	0.133065	49341
rs780604594	C	G	0.0566	0.0566	0.124582	0.124582	0.647944	0.647944	-1.#IND00	0	1	35333
rs745358161	T	C	0.0195	0.0195	0.102103	0.102103	0.847757	0.847757	-1.#IND00	0	1	35333
rs7208188	T	C	-0.016191	-0.017669	0.0100144	0.0142913	0.104145	0.213974	0.327489	2.97393	0.226058	49343
rs55695413	A	G	-0.006044	-0.006044	0.00937846	0.00937846	0.517169	0.517169	0	0.308972	0.578312	46041
rs556340389	A	G	-0.0155	-0.0155	0.404569	0.404569	0.969268	0.969268	-1.#IND00	0	1	35334
rs748387862	A	G	0.0201	0.0201	0.0561995	0.0561995	0.719243	0.719243	-1.#IND00	0	1	35334
rs772308430	T	C	-0.0724	-0.0724	0.0929	0.0929	0.43344	0.43344	-1.#IND00	0	1	35333
rs551010801	A	G	-0.052	-0.052	0.0695821	0.0695821	0.452571	0.452571	-1.#IND00	0	1	35334
rs6565702	C	G	-0.003614	-0.003614	0.00656718	0.00656718	0.580224	0.580224	0	0.959138	0.61905	49342
rs147797822	A	G	0.027	0.027	0.20537	0.20537	0.89485	0.89485	-1.#IND00	0	1	35334
rs4985594	T	C	-0.00489	-0.006261	0.0124154	0.0136815	0.692187	0.645573	0.101816	2.22671	0.328454	49343
rs569936855	T	C	-0.2026	-0.2026	0.0898313	0.0898313	0.023418	0.023418	-1.#IND00	0	1	35334
rs530491613	A	T	0.0437	0.0437	0.152307	0.152307	0.773049	0.773049	-1.#IND00	0	1	35333
rs186955867	A	G	0.008182	0.04678	0.0207733	0.0506759	0.692184	0.353474	0.505628	4.04554	0.132289	49341
rs34427628	T	C	0.011136	0.011136	0.0119092	0.0119092	0.347263	0.347263	0	0.46361	0.793101	49342
rs750034354	A	T	0.0302	0.0302	0.0622887	0.0622887	0.626051	0.626051	-1.#IND00	0	1	35333
rs4985593	A	G	-0.001027	-0.002547	0.0116944	0.0131621	0.929656	0.845786	0.122948	2.28037	0.319761	49342
rs4985592	T	G	-0.00138	-0.003613	0.0117215	0.0138456	0.905768	0.793083	0.17243	2.41671	0.298688	49342
rs75718297	A	G	0.040365	0.040048	0.0288405	0.0313113	0.159485	0.198556	0.096219	2.21292	0.330727	49342
rs12947571	T	G	-0.012083	-0.01167	0.00708461	0.00892718	0.086488	0.188848	0.24244	2.64005	0.267128	49343
rs114084543	A	G	-0.004969	0.01301	0.0301897	0.0547431	0.868592	0.8112	0.588132	2.42796	0.119188	46034
rs540662132	T	C	-0.0667	-0.0667	0.120201	0.120201	0.577036	0.577036	-1.#IND00	0	1	35326
rs12449625	C	G	0.009715	-0.002312	0.00813539	0.0226005	0.23001	0.918098	0.796678	9.83662	0.007311	49335
rs192658361	C	G	0.0278	0.0278	0.221973	0.221973	0.899804	0.899804	-1.#IND00	0	1	35326
rs183610326	A	T	-0.1006	-0.1006	0.0497108	0.0497108	0.041961	0.041961	-1.#IND00	0	1	35326
rs768612191	C	G	0.1544	0.1544	0.122355	0.122355	0.204646	0.204646	-1.#IND00	0	1	35326
rs11657097	A	G	-0.00666	-0.008664	0.00664615	0.010801	0.313815	0.420077	0.481707	3.85882	0.145234	49334
rs11651358	T	C	-0.013405	-0.020795	0.00792615	0.0171262	0.08916	0.222276	0.48956	1.95909	0.16161	38626
rs567787562	A	G	-0.0669	-0.0669	0.120276	0.120276	0.576137	0.576137	-1.#IND00	0	1	35326
rs12935863	T	C	0.014901	0.040433	0.00850359	0.0370185	0.078201	0.272256	0.765599	4.26619	0.038878	38626
rs12948262	A	C	-0.011	-0.011	0.00878	0.00878	0.207901	0.207901	-1.#IND00	0	1	35325
rs112967772	A	G	0.009063	0.009063	0.014141	0.014141	0.519504	0.519504	0	0.925306	0.336086	38627
rs55851847	A	G	0.0127	0.0127	0.0151159	0.0151159	0.398407	0.398407	-1.#IND00	0	1	35326
rs55912901	T	C	0.005547	0.019754	0.00861692	0.025181	0.517639	0.430403	0.654634	2.89547	0.088829	38626
rs55954927	T	C	-0.011895	-0.011895	0.00883282	0.00883282	0.175854	0.175854	0	0.040532	0.840444	38627
rs190136154	T	C	-0.011887	0.049645	0.0429	0.114773	0.78063	0.663751	0.677014	3.09611	0.07848	38627
rs1159970822	A	G	0.0152	0.0152	0.0149795	0.0149795	0.307748	0.307748	-1.#IND00	0	1	35326
rs558989994	T	C	0.0005	0.0005	0.0540851	0.0540851	0.992582	0.992582	-1.#IND00	0	1	35326
rs568938432	A	G	0.1418	0.1418	0.0947364	0.0947364	0.132452	0.132452	-1.#IND00	0	1	35326
rs75880449	T	C	0.0208	0.0208	0.0555918	0.0555918	0.706875	0.706875	-1.#IND00	0	1	35326
rs181739310	C	G	-0.2628	-0.2628	0.313827	0.313827	0.399958	0.399958	-1.#IND00	0	1	35326
rs112452410	T	C	0.0462	0.0462	0.149361	0.149361	0.755879	0.755879	-1.#IND00	0	1	35326
rs4617924	A	C	-0.006967	-0.010948	0.00667077	0.0136303	0.293804	0.419486	0.6563	5.81902	0.054502	48310
rs767146612	A	G	0.0785	0.0785	0.0679277	0.0679277	0.24539	0.24539	-1.#IND00	0	1	35327
rs750092504	A	G	0.1751	0.1751	0.181239	0.181239	0.331498	0.331498	-1.#IND00	0	1	35327
rs8075999	A	G	0.036339	0.030414	0.0271097	0.035139	0.177867	0.384303	0.205432	1.25855	0.261927	46034
rs78964227	T	C	-0.00023	-0.002507	0.0119877	0.014061	0.984574	0.857777	0.166657	2.39997	0.301198	49336
rs72821634	A	G	0.000224	0.002666	0.0120174	0.0142169	0.985055	0.850483	0.174639	2.42318	0.297723	49336
rs755488080	A	C	0.0276	0.0276	0.0867769	0.0867769	0.749211	0.749211	-1.#IND00	0	1	35327
rs60794269	T	C	-0.008955	-0.009258	0.00749026	0.0102328	0.229473	0.363143	0.313341	2.91265	0.233091	49335
rs4985591	A	C	0.000166	-0.001522	0.0119523	0.0134867	0.988877	0.909643	0.12489	2.28543	0.318953	49336
rs4985590	A	G	0.00048	0.003361	0.0119672	0.0145995	0.967852	0.816997	0.206721	2.52118	0.283486	49336
rs569971278	A	G	-0.1629	-0.1629	0.254853	0.254853	0.520587	0.520587	-1.#IND00	0	1	35327
rs4247500	T	C	-0.007263	-0.012456	0.00659641	0.0132969	0.268387	0.346416	0.651635	5.74111	0.056667	49335
rs4985589	T	C	0.007446	0.01287	0.00662769	0.0134687	0.258768	0.336824	0.658772	5.86119	0.053365	49335
rs781470634	A	G	-0.0024	-0.0024	0.0516256	0.0516256	0.962715	0.962715	-1.#IND00	0	1	35327
rs4371209	A	C	-0.001109	-0.004394	0.0120103	0.015061	0.926006	0.76933	0.237046	2.62139	0.269633	49336
rs4471739	A	G	-0.007052	-0.011103	0.0065882	0.0123574	0.281943	0.366456	0.601415	5.01774	0.08136	49335
rs774347887	A	G	-0.6032	-0.6032	0.313814	0.313814	0.053373	0.053373	-1.#IND00	0	1	35327
rs79590894	T	C	0.03547	-0.002619	0.0282441	0.0760646	0.206832	0.972382	0.767609	4.3031	0.038043	46034
rs4471740	C	G	-0.000851	-0.004123	0.0119646	0.0150821	0.94302	0.783507	0.240747	2.63417	0.267916	49336
rs7224768	T	G	0.001315	0.001613	0.00971436	0.0111964	0.891742	0.884863	0.151815	2.35798	0.30759	49336
rs782398131	C	G	-0.3953	-0.3953	0.207646	0.207646	0.055699	0.055699	0	0	1	35327
rs12940704	A	G	-0.007985	-0.0087	0.0075041	0.0106256	0.284827	0.410529	0.348558	3.07011	0.215444	49335
rs184701620	A	G	0.0539	0.0539	0.0573959	0.0573959	0.345208	0.345208	-1.#IND00	0	1	35327
rs753439651	A	G	-0.3666	-0.3666	0.269307	0.269307	0.171216	0.171216	0	0	1	35327
rs72821636	C	G	0.000692	0.003649	0.0119615	0.0148908	0.953635	0.805441	0.228395	2.592	0.273624	49336
rs72821637	A	G	0.000838	0.004167	0.011999	0.0151318	0.944017	0.781922	0.240298	2.63261	0.268124	49336
rs72806003	A	G	-0.000621	-0.003709	0.0119892	0.0148559	0.958431	0.801855	0.221579	2.5693	0.276747	49336
rs530071899	A	G	0.0649	0.0649	0.0604051	0.0604051	0.28016	0.28016	-1.#IND00	0	1	35327
rs181577007	A	G	-0.1392	-0.1392	0.167855	0.167855	0.404543	0.404543	-1.#IND00	0	1	35327
rs72806005	T	C	-0.020193	-0.019676	0.0183749	0.0209313	0.269319	0.344732	0.225596	1.29132	0.255806	46035
rs139539654	T	C	0.0622	0.0622	0.0686282	0.0686282	0.362299	0.362299	-1.#IND00	0	1	35327
rs556989949	A	G	0.1431	0.1431	0.150462	0.150462	0.339088	0.339088	-1.#IND00	0	1	35327
rs28593623	T	C	-0.007095	-0.011602	0.00676667	0.0162764	0.291902	0.473719	0.750784	8.02515	0.018087	49335
rs115817748	A	G	0.1796	0.1796	0.236229	0.236229	0.44477	0.44477	-1.#IND00	0	1	35327
rs770674151	A	G	-0.1337	-0.1337	0.133967	0.133967	0.315785	0.315785	-1.#IND00	0	1	35327
rs557248244	A	C	-0.0678	-0.0678	0.12543	0.12543	0.586937	0.586937	-1.#IND00	0	1	35327
rs759054359	T	C	-0.5962	-0.5962	0.304468	0.304468	0.04906	0.04906	-1.#IND00	0	1	35327
rs56960944	A	G	0.001571	-0.002582	0.0124836	0.0195056	0.899347	0.89413	0.531	2.13219	0.144234	46036
rs140514572	T	C	0.123	0.123	0.0523882	0.0523882	0.018302	0.018302	-1.#IND00	0	1	35327
rs540865435	A	G	-0.0913	-0.0913	0.0765195	0.0765195	0.230398	0.230398	-1.#IND00	0	1	35328
rs79326729	T	C	-0.019278	-0.019278	0.00886	0.00886	0.028759	0.028759	0	0.011829	0.913392	46035
rs141010401	T	C	0.004943	0.005796	0.0256964	0.0377087	0.846687	0.877196	0.294877	2.83639	0.242151	49337
rs150135283	T	C	-0.0015	-0.0015	0.0557764	0.0557764	0.978425	0.978425	-1.#IND00	0	1	35328
rs12942148	T	C	0.000463	0.000463	0.00740923	0.00740923	0.949889	0.949889	0	0.685584	0.40767	46034
rs546416904	A	G	0.0136	0.0136	0.0450426	0.0450426	0.761526	0.761526	-1.#IND00	0	1	35328
rs1273808330	T	C	0.3411	0.3411	0.179494	0.179494	0.056135	0.056135	-1.#IND00	0	1	35328
rs553908446	T	C	0.0228	0.0228	0.0503697	0.0503697	0.649151	0.649151	-1.#IND00	0	1	35328
rs897782596	C	G	-0.1667	-0.1667	0.0891308	0.0891308	0.060137	0.060137	-1.#IND00	0	1	35328
rs557543248	T	C	0.0953	0.0953	0.0832267	0.0832267	0.249738	0.249738	-1.#IND00	0	1	35328
rs369623937	T	C	-0.0477	-0.0477	0.0454779	0.0454779	0.291758	0.291758	-1.#IND00	0	1	35328
rs540276175	A	G	-0.3341	-0.3341	0.147603	0.147603	0.022921	0.022921	-1.#IND00	0	1	35328
rs568885577	T	G	-0.0148	-0.0148	0.0638067	0.0638067	0.815645	0.815645	-1.#IND00	0	1	35328
rs182630179	A	G	0.0197	0.0197	0.301624	0.301624	0.947639	0.947639	-1.#IND00	0	1	35328
rs1319740769	T	C	0.2773	0.2773	0.327823	0.327823	0.395201	0.395201	-1.#IND00	0	1	35328
rs147011958	A	G	0.044794	0.044794	0.0225118	0.0225118	0.045518	0.045518	0	0.207934	0.648391	38629
rs137856048	A	G	0.0402	0.0402	0.0246841	0.0246841	0.101641	0.101641	0	0	1	35328
rs12451051	C	G	-0.000568	0.005579	0.00665897	0.014239	0.931643	0.693728	0.675819	6.16939	0.045744	49336
rs112669084	T	C	0.001916	0.001916	0.0119123	0.0119123	0.871545	0.871545	0	1.3423	0.511122	49337
rs777719626	T	C	-0.1666	-0.1666	0.343711	0.343711	0.626142	0.626142	-1.#IND00	0	1	35328
rs781627540	T	C	-0.2365	-0.2365	0.443901	0.443901	0.592321	0.592321	0	0	1	35328
rs7504058	A	G	-0.00593	-0.002662	0.00727538	0.0126974	0.412608	0.833084	0.613133	2.58487	0.107889	46035
rs7501898	A	G	0.010048	0.010048	0.00748205	0.00748205	0.177046	0.177046	0	0.111724	0.94567	49340
rs550747351	T	C	0.2056	0.2056	0.201192	0.201192	0.304336	0.304336	-1.#IND00	0	1	35332
rs150659501	A	G	-0.00599	0.036498	0.0285785	0.0835697	0.83314	0.660703	0.511035	2.04514	0.152693	38633
rs117071790	A	G	-0.0678	-0.0678	0.0918508	0.0918508	0.458134	0.458134	-1.#IND00	0	1	35332
rs72806006	A	G	0.004366	0.003179	0.0124969	0.0136097	0.725444	0.814359	0.093684	2.20674	0.331752	49341
rs139781122	T	C	0.1379	0.1379	0.0596333	0.0596333	0.02013	0.02013	-1.#IND00	0	1	35332
rs4985588	T	C	0.012293	0.016874	0.00747436	0.0149959	0.098326	0.258045	0.698639	3.31828	0.068513	46036
rs12937990	T	C	-0.00179	-0.00179	0.00756051	0.00756051	0.811887	0.811887	0	0.868009	0.351507	46039
rs577464186	T	C	0.3072	0.3072	0.20459	0.20459	0.131227	0.131227	-1.#IND00	0	1	35332
rs953222412	T	C	-0.243	-0.243	0.313557	0.313557	0.436014	0.436014	-1.#IND00	0	1	35332
rs756412357	T	G	0.3038	0.3038	0.221848	0.221848	0.168672	0.168672	-1.#IND00	0	1	35332
rs766536190	A	G	-0.0687	-0.0687	0.200964	0.200964	0.731154	0.731154	-1.#IND00	0	1	35332
rs538098618	A	G	-0.2056	-0.2056	0.201192	0.201192	0.304336	0.304336	-1.#IND00	0	1	35332
rs189592431	T	C	0.0028	0.0028	0.0353221	0.0353221	0.936474	0.936474	-1.#IND00	0	1	35332
rs776458934	A	G	-0.4618	-0.4618	0.448926	0.448926	0.301142	0.301142	-1.#IND00	0	1	35332
rs79492925	T	C	0.020476	0.020476	0.016299	0.016299	0.20667	0.20667	0	0.667433	0.413948	46040
rs143298792	C	G	0.001462	0.001462	0.0122646	0.0122646	0.904583	0.904583	0	1.90823	0.385152	49341
rs111306415	A	G	0.00342	0.001254	0.0128067	0.0165303	0.788373	0.939176	0.34538	1.5276	0.216472	46040
rs573393275	T	C	-0.0275	-0.0275	0.0555021	0.0555021	0.618495	0.618495	-1.#IND00	0	1	35332
rs541731364	A	C	0.7243	0.7243	0.384394	0.384394	0.058248	0.058248	-1.#IND00	0	1	35332
rs545743641	A	G	0.0947	0.0947	0.0764851	0.0764851	0.213296	0.213296	0	0	1	35332
rs111587332	A	T	0.002621	0.002621	0.0110697	0.0110697	0.811861	0.811861	0	0.080229	0.776987	38631
rs12453409	T	C	0.01414	0.01414	0.00809385	0.00809385	0.079107	0.079107	0	0.000778	0.977743	46039
rs549054487	A	G	0.0496	0.0496	0.112199	0.112199	0.65682	0.65682	-1.#IND00	0	1	35332
rs550630981	C	G	-0.1081	-0.1081	0.0519251	0.0519251	0.036411	0.036411	0	0	1	35332
rs8070917	C	G	-0.012704	-0.012704	0.00758051	0.00758051	0.092082	0.092082	0	0.029462	0.985377	49339
rs779573995	A	T	0.0289	0.0289	0.0850862	0.0850862	0.732814	0.732814	-1.#IND00	0	1	35332
rs529818222	T	C	0.0505	0.0505	0.119082	0.119082	0.669942	0.669942	-1.#IND00	0	1	35332
rs12948627	A	G	-0.000938	-0.003851	0.00681077	0.0124554	0.889892	0.755988	0.56988	4.64987	0.09779	49337
rs144497758	T	C	0.0146	0.0146	0.0764523	0.0764523	0.847769	0.847769	-1.#IND00	0	1	35332
rs139250730	T	C	0.005168	0.046595	0.0225272	0.0563051	0.817637	0.405525	0.706443	6.81298	0.033157	49341
rs9789021	A	C	0.004592	0.01484	0.00663487	0.0157549	0.486645	0.343739	0.733565	7.50653	0.023441	49337
rs72806008	T	C	0.002787	0.000255	0.0126867	0.01718	0.825255	0.988082	0.40268	1.67414	0.195704	46040
rs188477825	A	G	-0.1571	-0.1571	0.127908	0.127908	0.216985	0.216985	-1.#IND00	0	1	35332
rs140870511	T	G	0.0837	0.0837	0.0592523	0.0592523	0.155637	0.155637	-1.#IND00	0	1	35332
rs72806009	C	G	0.207131	0.207131	0.0778487	0.0778487	0.007505	0.007505	0	0.076383	0.78226	38633
rs9891976	T	C	0.015703	0.015703	0.00666154	0.00666154	0.017843	0.017843	0	0.455805	0.796202	49341
rs77032846	A	G	0.034737	0.034737	0.0179379	0.0179379	0.051609	0.051609	0	1.03865	0.594921	49340
rs531173391	A	G	-0.0422	-0.0422	0.0782774	0.0782774	0.587929	0.587929	-1.#IND00	0	1	35330
rs762940278	A	G	-0.0179	-0.0179	0.0770118	0.0770118	0.81527	0.81527	-1.#IND00	0	1	35331
rs558073821	A	G	-0.1133	-0.1133	0.181277	0.181277	0.529882	0.529882	-1.#IND00	0	1	35331
rs182247117	A	G	0.0245	0.0245	0.0590251	0.0590251	0.676546	0.676546	-1.#IND00	0	1	35331
rs768394903	T	C	-0.0675	-0.0675	0.103919	0.103919	0.513856	0.513856	-1.#IND00	0	1	35331
rs78335166	A	G	0.0129	0.0129	0.0563405	0.0563405	0.817976	0.817976	-1.#IND00	0	1	35331
rs186908948	A	G	0.0335	0.0335	0.0517318	0.0517318	0.515136	0.515136	-1.#IND00	0	1	35331
rs59849037	A	G	-0.013752	-0.013752	0.00784974	0.00784974	0.078267	0.078267	0	0.079701	0.777703	46037
rs534612269	T	C	-0.1125	-0.1125	0.0685256	0.0685256	0.098913	0.098913	-1.#IND00	0	1	35331
rs7207517	T	C	-0.017694	-0.017694	0.0106923	0.0106923	0.096242	0.096242	0	1.10658	0.575055	49345
rs140546805	A	G	0.1086	0.1086	0.0705641	0.0705641	0.121875	0.121875	-1.#IND00	0	1	35332
rs75902830	T	C	0.022206	0.022206	0.0134944	0.0134944	0.098129	0.098129	0	0.176638	0.915469	49341
rs7211665	A	C	0.068	0.068	0.0919733	0.0919733	0.457409	0.457409	-1.#IND00	0	1	35332
rs9902230	A	G	0.008949	0.008949	0.00780513	0.00780513	0.249162	0.249162	0	0.108132	0.742281	46039
rs34537639	T	G	0.0349	0.0349	0.0305903	0.0305903	0.251468	0.251468	-1.#IND00	0	1	35331
rs10871511	A	C	-0.001221	-0.001221	0.00754051	0.00754051	0.870705	0.870705	0	0.532665	0.465489	46040
rs558235354	T	C	-0.0074	-0.0074	0.0846046	0.0846046	0.929924	0.929924	-1.#IND00	0	1	35333
rs9915647	T	C	-0.004069	-0.004069	0.0092241	0.0092241	0.657533	0.657533	0	0.878316	0.644579	49341
rs9915649	A	T	-0.034052	-0.034073	0.0203985	0.0211559	0.093367	0.105483	0.070302	1.07562	0.29968	46041
rs72631435	T	G	-0.00662	-0.00662	0.0130451	0.0130451	0.61004	0.61004	0	0.999057	0.606817	49341
rs8068163	T	C	0.004722	0.004722	0.00874256	0.00874256	0.587245	0.587245	0	0.709467	0.70136	49341
rs1164930067	A	G	0.1635	0.1635	0.327896	0.327896	0.61626	0.61626	-1.#IND00	0	1	35333
rs764263575	C	G	-0.0509	-0.0509	0.222126	0.222126	0.817832	0.817832	-1.#IND00	0	1	35333
rs143825358	T	C	0.2168	0.2168	0.131853	0.131853	0.098393	0.098393	-1.#IND00	0	1	35333
rs117645134	T	C	-0.5169	-0.5169	0.384427	0.384427	0.17652	0.17652	-1.#IND00	0	1	35333
rs56101945	A	G	0.003575	0.000955	0.0127523	0.017301	0.778104	0.955719	0.401488	1.67081	0.19615	46041
rs533395414	A	G	-0.0769	-0.0769	0.0626969	0.0626969	0.21762	0.21762	-1.#IND00	0	1	35333
rs12936802	T	G	-0.002399	-0.002399	0.00737744	0.00737744	0.743812	0.743812	0	0.187185	0.66527	46040
rs188348938	A	G	0.0345	0.0345	0.301664	0.301664	0.908462	0.908462	-1.#IND00	0	1	35333
rs77459804	T	C	0.3765	0.3765	0.443676	0.443676	0.393689	0.393689	-1.#IND00	0	1	35333
rs7223270	T	C	0.001925	0.001925	0.00829128	0.00829128	0.815497	0.815497	0	0.606045	0.738582	49343
rs557651732	T	C	0.0194	0.0194	0.120265	0.120265	0.871179	0.871179	-1.#IND00	0	1	35334
rs748913257	A	G	0.0198	0.0198	0.0914374	0.0914374	0.827691	0.827691	-1.#IND00	0	1	35334
rs753790152	T	C	0.0028	0.0028	0.106175	0.106175	0.978843	0.978843	-1.#IND00	0	1	35334
rs148458737	T	C	-0.022698	-0.022698	0.0290236	0.0290236	0.43183	0.43183	0	0.567367	0.753005	49343
rs9789059	T	C	-0.000828	-0.000828	0.00910718	0.00910718	0.927147	0.927147	0	0.853048	0.652774	49343
rs777191047	A	G	-0.0399	-0.0399	0.185901	0.185901	0.829187	0.829187	-1.#IND00	0	1	35334
rs9788983	T	C	0.00233	0.00233	0.00674308	0.00674308	0.728418	0.728418	0	0.372375	0.830118	49343
rs781666500	A	C	-0.0678	-0.0678	0.0919241	0.0919241	0.458493	0.458493	-1.#IND00	0	1	35334
rs746316541	A	G	-0.0412	-0.0412	0.0700964	0.0700964	0.554693	0.554693	-1.#IND00	0	1	35334
rs72806011	A	G	0.009995	0.004594	0.0125426	0.0215692	0.423131	0.830474	0.60382	2.52411	0.112118	46042
rs35128325	A	G	0.000188	0.000188	0.00651795	0.00651795	0.976816	0.976816	0	0.111404	0.945821	49341
rs56210084	A	G	-0.005786	-0.005786	0.00772154	0.00772154	0.451356	0.451356	0	0.033649	0.854456	46040
rs59268905	T	C	0.0678	0.0678	0.0919523	0.0919523	0.45863	0.45863	-1.#IND00	0	1	35334
rs139992126	A	G	0.0882	0.0882	0.0619903	0.0619903	0.152674	0.152674	-1.#IND00	0	1	35334
rs56005157	A	C	-0.003337	-0.003337	0.00743385	0.00743385	0.651845	0.651845	0	0.912112	0.633778	49342
rs7208824	A	G	0.005326	0.005326	0.00773949	0.00773949	0.489103	0.489103	0	0.018055	0.893111	46041
rs117287880	A	T	-0.019628	-0.019628	0.0161667	0.0161667	0.222321	0.222321	0	0.827734	0.362929	46042
rs762563969	A	G	-0.1486	-0.1486	0.128832	0.128832	0.246292	0.246292	-1.#IND00	0	1	35334
rs66839042	T	C	0.006122	4.6e-05	0.0121092	0.0174856	0.611361	0.9979	0.37027	3.17597	0.204337	49343
rs72806016	T	C	0.00853	0.002594	0.0125456	0.02256	0.494372	0.907969	0.636215	2.74887	0.097323	46042
rs72806017	T	C	0.007131	0.001485	0.0120959	0.0175108	0.553467	0.932041	0.375774	3.20397	0.201496	49343
rs4985587	C	G	-0.003044	-0.003044	0.00791333	0.00791333	0.69905	0.69905	0	0.029788	0.862973	46041
rs756578995	A	G	0.0433	0.0433	0.0948621	0.0948621	0.646404	0.646404	-1.#IND00	0	1	35334
rs780442317	T	C	0.271	0.271	0.179581	0.179581	0.129306	0.129306	-1.#IND00	0	1	35334
rs116982709	C	G	0.013005	0.013005	0.0306908	0.0306908	0.670181	0.670181	0	0.066135	0.797049	46042
rs12949507	A	G	0.003877	0.003877	0.00744461	0.00744461	0.600746	0.600746	0	1.45069	0.484158	49342
rs1429508853	A	C	-0.1012	-0.1012	0.284358	0.284358	0.720569	0.720569	-1.#IND00	0	1	35334
rs12449754	T	C	-0.004114	-0.00661	0.0116503	0.0183067	0.722641	0.716668	0.50337	4.02714	0.133511	49342
rs12942829	A	C	0.002584	0.002584	0.00690256	0.00690256	0.706782	0.706782	0	0.214663	0.643137	46041
rs369167680	T	C	-0.0558	-0.0558	0.146559	0.146559	0.701967	0.701967	-1.#IND00	0	1	35334
rs11150871	A	G	0.000587	0.000587	0.00771744	0.00771744	0.939091	0.939091	0	0.027683	0.867855	46041
rs12451279	T	G	0.001682	0.001682	0.00969179	0.00969179	0.861477	0.861477	0	1.64992	0.438253	49342
rs12452629	A	G	-0.05336	-0.04668	0.0261056	0.033139	0.039948	0.156807	0.278602	2.77239	0.250024	49343
rs142548196	T	C	0.1224	0.1224	0.136944	0.136944	0.368977	0.368977	-1.#IND00	0	1	35334
rs545300992	T	C	-0.2546	-0.2546	0.290587	0.290587	0.378503	0.378503	-1.#IND00	0	1	35334
rs9906685	A	G	-0.010174	-0.010175	0.0102215	0.0104446	0.317065	0.327459	0.027919	2.05744	0.357464	49342
rs117134455	T	C	0.009213	0.009213	0.0125385	0.0125385	0.460225	0.460225	0	0.009677	0.921636	46042
rs9901478	T	C	0.023479	0.023479	0.0203713	0.0203713	0.246649	0.246649	0	0.024851	0.874739	46042
rs12453152	A	G	-0.004791	-0.004791	0.0132928	0.0132928	0.717155	0.717155	0	0.596105	0.440068	46042
rs9891903	T	C	-0.011829	-0.010602	0.0108821	0.0149554	0.274569	0.47617	0.458149	1.84553	0.174305	46041
rs549335282	A	G	0.097	0.097	0.0916979	0.0916979	0.287653	0.287653	-1.#IND00	0	1	35334
rs112160764	A	G	0.037849	0.030426	0.0418015	0.0576241	0.362763	0.595642	0.440581	1.78757	0.181223	44710
rs72806022	T	C	-0.019386	-0.019386	0.0197944	0.0197944	0.324901	0.324901	0	0.200222	0.904737	49343
rs10871512	C	G	-0.010502	-0.010539	0.0102631	0.0109846	0.303668	0.334872	0.085885	2.18791	0.334889	49342
rs11657652	C	G	0.003819	0.003819	0.00736615	0.00736615	0.602285	0.602285	0	0.917278	0.632144	49342
rs35035943	T	C	0.045729	0.045729	0.0168497	0.0168497	0.006389	0.006389	0	0.068822	0.966174	49342
rs4985586	C	G	0.006944	0.006128	0.0107236	0.0132677	0.515117	0.64251	0.334072	1.50167	0.220415	46041
rs113348751	A	G	-0.0994	-0.0994	0.0884021	0.0884021	0.258383	0.258383	-1.#IND00	0	1	35334
rs9913843	A	G	0.000335	-0.001567	0.0121118	0.0175938	0.97781	0.928665	0.509129	2.0372	0.153492	46041
rs35478781	T	C	-0.002633	-0.002633	0.00961692	0.00961692	0.783181	0.783181	0	0.425472	0.514219	46040
rs9909445	A	G	-0.005687	-0.006843	0.0116262	0.0160056	0.622957	0.667423	0.373762	3.19367	0.202536	49342
rs12936617	C	G	-0.002272	-0.002272	0.00759077	0.00759077	0.763533	0.763533	0	0.907327	0.635296	49342
rs72631437	A	G	-0.007166	-0.007166	0.0132262	0.0132262	0.586053	0.586053	0	0.382438	0.536301	46042
rs12949092	T	C	-0.009571	-0.009509	0.0102749	0.0119718	0.349139	0.424646	0.192173	2.47578	0.289996	49342
rs773982930	A	G	0.1632	0.1632	0.164905	0.164905	0.319853	0.319853	-1.#IND00	0	1	35334
rs79203825	A	G	0.057741	0.057741	0.0290662	0.0290662	0.045871	0.045871	0	0.050642	0.82195	44710
rs72631438	C	G	0.007302	0.007302	0.0127872	0.0127872	0.565995	0.565995	0	0.362505	0.834225	49343
rs72806024	C	G	0.011056	0.006669	0.0119246	0.0160841	0.351389	0.676855	0.300614	2.85965	0.239351	49343
rs765701669	T	C	-0.357	-0.357	0.222733	0.222733	0.107169	0.107169	-1.#IND00	0	1	35334
rs12451101	T	C	-0.00936	-0.00936	0.0130267	0.0130267	0.470169	0.470169	0	0.560874	0.453908	46044
rs9889392	A	G	0.001796	0.001796	0.00850103	0.00850103	0.831874	0.831874	0	0.862904	0.649565	49343
rs9901577	T	C	0.002711	-0.001006	0.0108749	0.0181785	0.802144	0.955621	0.603323	2.52094	0.112343	46042
rs183063114	T	C	-0.0464	-0.0464	0.0392672	0.0392672	0.23493	0.23493	-1.#IND00	0	1	35335
rs148928921	T	C	0.002003	0.002003	0.0181579	0.0181579	0.911702	0.911702	0	0.964932	0.617259	49343
rs933618357	T	C	0.1155	0.1155	0.164706	0.164706	0.480921	0.480921	-1.#IND00	0	1	35335
rs184388498	T	C	-0.0351	-0.0351	0.0867374	0.0867374	0.684213	0.684213	-1.#IND00	0	1	35335
rs11650789	A	G	0.004822	0.004822	0.0075	0.0075	0.518188	0.518188	0	0.866776	0.648309	49342
rs747167864	A	G	0.1032	0.1032	0.237047	0.237047	0.661705	0.661705	-1.#IND00	0	1	35335
rs371113257	T	C	-0.1035	-0.1035	0.0886703	0.0886703	0.240683	0.240683	-1.#IND00	0	1	35335
rs536213509	A	G	-0.2471	-0.2471	0.290643	0.290643	0.392803	0.392803	-1.#IND00	0	1	35335
rs11650933	A	G	0.002029	0.002029	0.00693897	0.00693897	0.768835	0.768835	0	0.021528	0.88335	46041
rs10871513	T	C	-0.0483	-0.0483	0.0921579	0.0921579	0.598365	0.598365	0	0	1	35335
rs55995547	T	C	-0.012345	-0.008181	0.0123574	0.0190226	0.315318	0.665541	0.508054	2.03274	0.153942	46042
rs55856972	T	C	-0.012104	-0.012104	0.0205503	0.0205503	0.553863	0.553863	0	0.415236	0.812517	49344
rs62052705	T	C	-0.01086	-0.013173	0.0191549	0.02252	0.568785	0.556584	0.199594	1.24937	0.263674	46043
rs772866463	C	G	0.0354	0.0354	0.119876	0.119876	0.766609	0.766609	-1.#IND00	0	1	35335
rs76052918	T	C	-0.0398	-0.0398	0.23725	0.23725	0.866082	0.866082	-1.#IND00	0	1	35335
rs574496947	A	C	0.0414	0.0414	0.0766733	0.0766733	0.587343	0.587343	-1.#IND00	0	1	35335
rs55868427	A	G	-0.00082	-0.00082	0.00915282	0.00915282	0.928244	0.928244	0	0.59809	0.439308	46042
rs12951184	T	C	-0.0739	-0.0739	0.0916103	0.0916103	0.417476	0.417476	-1.#IND00	0	1	35335
rs12951413	T	C	-0.0554	-0.0554	0.0926318	0.0926318	0.547771	0.547771	-1.#IND00	0	1	35335
rs73278949	A	C	-0.016961	-0.020809	0.0123138	0.0206231	0.166197	0.310472	0.561802	4.56414	0.102072	49344
rs766367698	T	C	-0.029	-0.029	0.0969354	0.0969354	0.763646	0.763646	-1.#IND00	0	1	35335
rs751893997	A	G	-0.0961	-0.0961	0.243167	0.243167	0.691215	0.691215	-1.#IND00	0	1	35335
rs192249926	T	C	-0.0475	-0.0475	0.122036	0.122036	0.695648	0.695648	-1.#IND00	0	1	35335
rs9915773	T	C	0.016711	0.020027	0.0123677	0.0207667	0.174415	0.332364	0.554937	4.49374	0.105729	49344
rs147709576	A	G	0.021	0.021	0.0355103	0.0355103	0.552258	0.552258	0	0	1	35335
rs534696300	T	C	-0.1104	-0.1104	0.186661	0.186661	0.552212	0.552212	-1.#IND00	0	1	35335
rs72631439	A	G	-0.007462	-0.007462	0.0148959	0.0148959	0.61463	0.61463	0	0.033457	0.983411	49344
rs1031977139	A	G	0.046	0.046	0.273513	0.273513	0.865745	0.865745	-1.#IND00	0	1	35335
rs140634940	A	G	0.5378	0.5378	0.174441	0.174441	0.001951	0.001951	-1.#IND00	0	1	35335
rs777539896	T	C	-0.2073	-0.2073	0.0971656	0.0971656	0.032021	0.032021	-1.#IND00	0	1	35335
rs906296287	T	G	-0.1224	-0.1224	0.267579	0.267579	0.645695	0.645695	-1.#IND00	0	1	35335
rs138235399	A	G	-0.0146	-0.0146	0.0765123	0.0765123	0.847887	0.847887	-1.#IND00	0	1	35335
rs77481597	A	C	0.00015	0.003775	0.0115928	0.0199436	0.989651	0.849084	0.636046	2.7476	0.0974	46042
rs11652478	A	G	-0.007199	-0.006513	0.00708974	0.00772667	0.307422	0.396862	0.086578	2.18957	0.334612	49343
rs776301867	A	C	0.1816	0.1816	0.263804	0.263804	0.489002	0.489002	-1.#IND00	0	1	35335
rs759001358	A	G	0.1791	0.1791	0.166367	0.166367	0.279209	0.279209	-1.#IND00	0	1	35335
rs11653478	A	G	-0.007518	-0.006373	0.00758051	0.00975487	0.318841	0.511432	0.252056	2.674	0.262633	49342
rs116163641	A	G	0.0188	0.0188	0.0651974	0.0651974	0.771946	0.771946	-1.#IND00	0	1	35335
rs12946667	C	G	-0.008142	-0.006983	0.00753641	0.00964	0.277509	0.466572	0.243097	2.64235	0.266822	49342
rs66948451	A	G	-0.007384	-0.007384	0.00689846	0.00689846	0.281985	0.281985	0	0.030221	0.86199	46041
rs71369980	C	G	-0.006565	-0.006565	0.00667949	0.00667949	0.323209	0.323209	0	0.226152	0.893083	49342
rs34700119	T	G	0.005635	0.005635	0.00666	0.00666	0.395101	0.395101	0	0.401917	0.817946	49342
rs541958426	T	C	0.006	0.006	0.140873	0.140873	0.965838	0.965838	0	0	1	35335
rs146812740	C	G	0.1141	0.1141	0.206173	0.206173	0.578058	0.578058	-1.#IND00	0	1	35335
rs140513833	A	G	-0.0678	-0.0678	0.0948821	0.0948821	0.472625	0.472625	-1.#IND00	0	1	35335
rs12601068	T	C	-0.008791	-0.008791	0.0167923	0.0167923	0.598788	0.598788	0	0.174496	0.676146	46043
rs72806029	T	C	0.009447	0.000654	0.0120687	0.0204395	0.431415	0.97432	0.518247	4.15151	0.125462	49344
rs9891792	T	C	-0.0553	-0.0553	0.0925359	0.0925359	0.548082	0.548082	-1.#IND00	0	1	35336
rs9912566	A	T	-0.010335	-0.010335	0.00798103	0.00798103	0.193038	0.193038	0	0.528398	0.467281	46042
rs373039134	T	C	0.0124	0.0124	0.129089	0.129089	0.923062	0.923062	-1.#IND00	0	1	35336
rs72806033	A	T	-0.01092	-0.01092	0.00749282	0.00749282	0.142925	0.142925	0	0.037756	0.845934	46042
rs78066352	T	C	0.021352	0.021352	0.0212672	0.0212672	0.312885	0.312885	0	1.88511	0.389631	49344
rs774957809	A	G	0.1126	0.1126	0.410873	0.410873	0.782966	0.782966	-1.#IND00	0	1	35336
rs762087561	A	G	-1.0776	-1.0776	0.443607	0.443607	0.014642	0.014642	-1.#IND00	0	1	35336
rs9908860	A	G	0.038539	0.058305	0.0251585	0.0513349	0.123623	0.253597	0.65211	2.87448	0.089994	46044
rs72806034	A	G	-0.1896	-0.1896	0.127238	0.127238	0.134185	0.134185	-1.#IND00	0	1	35336
rs9912795	T	C	0.011228	0.011228	0.00686051	0.00686051	0.099964	0.099964	0	0.649069	0.722864	49343
rs753896747	A	G	0.0637	0.0637	0.109779	0.109779	0.559759	0.559759	-1.#IND00	0	1	35336
rs538153649	T	C	0.1017	0.1017	0.0495538	0.0495538	0.039147	0.039147	-1.#IND00	0	1	35336
rs181357858	A	G	0.1087	0.1087	0.0502944	0.0502944	0.029851	0.029851	-1.#IND00	0	1	35336
rs757056145	A	G	-0.178	-0.178	0.135669	0.135669	0.187236	0.187236	-1.#IND00	0	1	35336
rs74877640	C	G	0.012024	0.012024	0.03006	0.03006	0.687655	0.687655	0	0.034158	0.853372	46044
rs56260554	T	C	0.034663	0.046357	0.0245	0.0409513	0.154999	0.255181	0.539226	2.17026	0.140703	46044
rs72806036	T	C	0.012693	0.003714	0.0122272	0.0272836	0.29674	0.891135	0.75494	4.08064	0.043377	46043
rs12950277	T	C	0.030694	0.048722	0.023539	0.0484728	0.18995	0.312338	0.675056	3.07745	0.079385	46044
rs112335078	A	G	0.0535	0.0535	0.0385067	0.0385067	0.162547	0.162547	-1.#IND00	0	1	35336
rs144456700	A	G	0.0072	0.0072	0.0854159	0.0854159	0.932459	0.932459	-1.#IND00	0	1	35336
rs146634433	T	C	-0.1141	-0.1141	0.206137	0.206137	0.577991	0.577991	-1.#IND00	0	1	35336
rs9913719	A	G	-0.0553	-0.0553	0.0925554	0.0925554	0.548164	0.548164	-1.#IND00	0	1	35336
rs11650366	T	C	0.030805	0.040242	0.0229774	0.0318503	0.177787	0.204076	0.26298	2.71363	0.257479	49345
rs757472032	T	C	0.1513	0.1513	0.0986472	0.0986472	0.12316	0.12316	-1.#IND00	0	1	35334
rs9675256	A	G	0.01507	0.01507	0.0106395	0.0106395	0.154517	0.154517	0	1.76302	0.414156	49342
rs768705205	T	C	-0.244	-0.244	0.278519	0.278519	0.378556	0.378556	-1.#IND00	0	1	35334
rs566137614	A	G	-0.0792	-0.0792	0.0581344	0.0581344	0.170875	0.170875	-1.#IND00	0	1	35334
rs72806037	A	G	0.012743	0.004141	0.0121497	0.0269426	0.29179	0.877216	0.755041	4.08232	0.043334	46041
rs776797764	T	C	0.0362	0.0362	0.18161	0.18161	0.841194	0.841194	-1.#IND00	0	1	35333
rs7501992	T	G	-0.0739	-0.0739	0.091539	0.091539	0.417113	0.417113	-1.#IND00	0	1	35333
rs751515589	C	G	-0.2054	-0.2054	0.148559	0.148559	0.164602	0.164602	-1.#IND00	0	1	35333
rs571689208	T	C	-0.0863	-0.0863	0.144095	0.144095	0.547208	0.547208	-1.#IND00	0	1	35333
rs767261098	T	C	0.0013	0.0013	0.0818697	0.0818697	0.987259	0.987259	-1.#IND00	0	1	35333
rs746110469	A	G	-0.083	-0.083	0.130922	0.130922	0.524003	0.524003	-1.#IND00	0	1	35333
rs543978412	A	T	0.4184	0.4184	0.561537	0.905795	0.453916	0.642466	-1.#IND00	0	1	35333
rs535678440	A	T	0.0322	0.0322	0.0622687	0.0622687	0.60325	0.60325	-1.#IND00	0	1	35333
rs57803378	A	G	-0.002524	-0.002524	0.00947385	0.00947385	0.788896	0.788896	0	0.002563	0.959623	46040
rs754592082	A	G	-1.0777	-1.0777	0.443599	0.443599	0.014631	0.014631	-1.#IND00	0	1	35333
rs778483948	A	G	-0.2204	-0.2204	0.410963	0.410963	0.589874	0.589874	-1.#IND00	0	1	35333
rs748645098	T	C	-0.5072	-0.5072	0.384281	0.384281	0.18461	0.18461	-1.#IND00	0	1	35333
rs773547583	T	C	0.0153	0.0153	0.182402	0.182402	0.932789	0.932789	-1.#IND00	0	1	35333
rs759746406	T	C	0.2229	0.2229	0.18127	0.18127	0.216451	0.216451	-1.#IND00	0	1	35333
rs535174216	A	G	0.1851	0.1851	0.410901	0.410901	0.650725	0.650725	-1.#IND00	0	1	35333
rs114096377	A	G	-0.0554	-0.0554	0.0925672	0.0925672	0.547493	0.547493	-1.#IND00	0	1	35333
rs770361469	A	G	0.125	0.125	0.0848287	0.0848287	0.138565	0.138565	-1.#IND00	0	1	35333
rs7502760	A	C	0.001783	0.001783	0.00631641	0.00631641	0.776633	0.776633	0	0.548398	0.760181	49341
rs7212943	A	G	0.002058	0.002058	0.00688769	0.00688769	0.763888	0.763888	0	0.034588	0.852461	46040
rs6565707	T	C	-0.007676	-0.007676	0.0073359	0.0073359	0.292884	0.292884	0	1.44146	0.486397	49341
rs183617779	C	G	0.025179	0.025179	0.0374785	0.0374785	0.499519	0.499519	0	0.875814	0.349351	46041
rs753612827	A	T	-0.0094	-0.0094	0.10404	0.10404	0.92762	0.92762	-1.#IND00	0	1	35333
rs535115907	T	C	0.0094	0.0094	0.10404	0.10404	0.92762	0.92762	-1.#IND00	0	1	35333
rs148232179	A	G	0.1172	0.1172	0.195413	0.195413	0.546642	0.546642	0	0	1	35333
rs6565708	T	C	0.003181	0.003181	0.0103128	0.0103128	0.756503	0.756503	0	0.201634	0.904098	49341
rs7501694	T	C	0.003714	0.004066	0.0076718	0.00817897	0.626537	0.617343	0.077493	1.084	0.297804	46039
rs12450463	A	T	0.007844	0.007844	0.00752513	0.00752513	0.294738	0.294738	0	0.208661	0.900928	49341
rs7213496	T	G	0.006269	0.006269	0.0069641	0.0069641	0.365544	0.365544	0	1.03969	0.594612	49340
rs12940213	T	C	-0.017144	-0.017144	0.01188	0.01188	0.146899	0.146899	0	1.56032	0.458332	49342
rs12452413	T	G	-0.001819	-0.001819	0.00673846	0.00673846	0.786178	0.786178	0	0.610954	0.736772	49341
rs573267670	C	G	-0.0061	-0.0061	0.0780062	0.0780062	0.937331	0.937331	0	0	1	35333
rs34724309	T	C	-0.001669	-0.001198	0.00981846	0.0105046	0.864353	0.908735	0.083803	1.09147	0.296146	46040
rs372674564	C	G	0.0203	0.0203	0.0139513	0.0139513	0.143582	0.143582	-1.#IND00	0	1	35332
rs80200671	T	C	-0.019909	-0.023729	0.0121318	0.0213492	0.099043	0.263898	0.563853	4.58561	0.100983	49341
rs79888645	T	C	-0.016157	-0.016157	0.0206518	0.0206518	0.431657	0.431657	0	1.99695	0.368441	49342
rs11867532	A	G	-0.004655	-0.004655	0.00785897	0.00785897	0.551667	0.551667	0	0.515889	0.772638	49343
rs34927789	T	C	-0.015139	-0.015139	0.0109759	0.0109759	0.165617	0.165617	0	0.425573	0.808329	49342
rs1321833328	T	C	0.0843	0.0843	0.37939	0.37939	0.823263	0.823263	-1.#IND00	0	1	35333
rs11869552	T	C	-0.005781	-0.005781	0.00790103	0.00790103	0.462092	0.462092	0	0.73961	0.389786	46040
rs59085405	T	C	-0.05	-0.05	0.0668282	0.0668282	0.452045	0.452045	-1.#IND00	0	1	35333
rs72806039	T	C	-0.151	-0.151	0.112775	0.112775	0.178345	0.178345	-1.#IND00	0	1	35333
rs149943174	T	C	0.0772	0.0772	0.108612	0.108612	0.474974	0.474974	-1.#IND00	0	1	35333
rs118042355	A	G	0.014417	0.014417	0.0209133	0.0209133	0.488396	0.488396	0	0.588395	0.44304	46041
rs749455798	T	C	0.2167	0.2167	0.143773	0.143773	0.129773	0.129773	-1.#IND00	0	1	35333
rs573420472	A	G	-0.1985	-0.1985	0.254095	0.254095	0.432337	0.432337	-1.#IND00	0	1	35333
rs540932859	T	C	0.0344	0.0344	0.321761	0.321761	0.914403	0.914403	-1.#IND00	0	1	35333
rs149120857	A	G	0.1042	0.1042	0.169616	0.169616	0.53694	0.53694	-1.#IND00	0	1	35333
rs78231248	T	C	-0.1725	-0.1725	0.104139	0.104139	0.095927	0.095927	-1.#IND00	0	1	35333
rs111274816	T	C	0.1014	0.1014	0.172002	0.172002	0.553502	0.553502	-1.#IND00	0	1	35333
rs559423136	A	G	-0.0321	-0.0321	0.0583605	0.0583605	0.58039	0.58039	-1.#IND00	0	1	35333
rs150465949	A	G	0.0046	0.0046	0.0859513	0.0859513	0.957083	0.957083	-1.#IND00	0	1	35333
rs752455187	T	C	0.2231	0.2231	0.300545	0.300545	0.455601	0.455601	-1.#IND00	0	1	35333
rs551228015	A	G	-0.0443	-0.0443	0.0637985	0.0637985	0.485233	0.485233	-1.#IND00	0	1	35333
rs1453427348	A	G	-0.516	-0.516	0.362426	0.362426	0.152404	0.152404	-1.#IND00	0	1	35333
rs11655614	T	C	0.003006	0.003006	0.0100272	0.0100272	0.763188	0.763188	0	0.043269	0.835219	46039
rs116674026	T	C	-0.0191	-0.0191	0.174136	0.174136	0.912193	0.912193	-1.#IND00	0	1	35333
rs1007029790	A	G	-0.0534	-0.0534	0.225444	0.225444	0.811812	0.811812	-1.#IND00	0	1	35333
rs62053674	C	G	-0.00126	-0.00126	0.00901487	0.00901487	0.888229	0.888229	0	0.189012	0.663741	46041
rs140720758	T	C	-0.0036	-0.0036	0.0699538	0.0699538	0.95873	0.95873	-1.#IND00	0	1	35333
rs189510659	T	C	0.2456	0.2456	0.172408	0.172408	0.152176	0.152176	-1.#IND00	0	1	35333
rs114350288	T	C	-0.020589	-0.020589	0.0153369	0.0153369	0.177218	0.177218	0	0.092512	0.761007	46041
rs9893423	T	C	0.01939	0.01939	0.0110672	0.0110672	0.078243	0.078243	0	0.869898	0.647298	49342
rs17879541	A	G	0.000515	0.000515	0.00729846	0.00729846	0.943413	0.943413	0	0.795393	0.671866	49340
rs113479104	A	G	0.031501	0.009476	0.0228046	0.0519672	0.164982	0.854556	0.713903	3.49532	0.061542	46041
rs774276476	C	G	-0.0404	-0.0404	0.212006	0.212006	0.84809	0.84809	-1.#IND00	0	1	35333
rs763762762	A	G	-0.0621	-0.0621	0.110911	0.110911	0.573607	0.573607	0	0	1	35333
rs57766060	T	C	-0.001545	-0.006334	0.0186287	0.0227467	0.933548	0.779553	0.205496	2.51729	0.284038	49342
rs532362416	A	C	0.0087	0.0087	0.0917087	0.0917087	0.924014	0.924014	-1.#IND00	0	1	35333
rs77171626	A	C	-0.0121	-0.0121	0.0778662	0.0778662	0.875864	0.875864	-1.#IND00	0	1	35333
rs150991010	A	G	-0.1277	-0.1277	0.0732359	0.0732359	0.079671	0.079671	-1.#IND00	0	1	35333
rs756545854	A	G	0.3348	0.3348	0.16257	0.16257	0.038474	0.038474	-1.#IND00	0	1	35333
rs67133830	A	T	-0.006767	-0.006767	0.00726	0.00726	0.348792	0.348792	0	0.431115	0.511442	46040
rs9747194	A	G	0.006868	0.006868	0.0157287	0.0157287	0.660747	0.660747	0	1.65275	0.437632	49342
rs9747497	T	C	0.008406	0.008406	0.0157882	0.0157882	0.592564	0.592564	0	1.9844	0.37076	49342
rs72806045	T	C	0.000694	0.000694	0.01062	0.01062	0.947609	0.947609	0	0.505264	0.776754	49341
rs146449664	T	C	-0.001115	-0.001115	0.0205036	0.0205036	0.956377	0.956377	0	0.196882	0.65725	46041
rs66542400	A	G	0.001598	0.001598	0.00684256	0.00684256	0.814447	0.814447	0	1.31069	0.519263	49340
rs118130220	A	G	0.0193	0.0193	0.0270892	0.0270892	0.473934	0.473934	-1.#IND00	0	1	35333
rs77347273	T	C	-0.011377	-0.011377	0.00909487	0.00909487	0.208618	0.208618	0	1.41701	0.492381	49342
rs12936405	A	G	-0.004047	-0.00582	0.00678564	0.012321	0.548917	0.634967	0.564926	4.59692	0.100413	49340
rs767052806	T	C	-0.0336	-0.0336	0.156832	0.156832	0.829492	0.829492	-1.#IND00	0	1	35333
rs56709577	T	C	0.008688	0.009929	0.00788769	0.00987539	0.268223	0.312207	0.298154	1.42481	0.232613	46041
rs72806046	A	G	0.000618	0.000618	0.0110508	0.0110508	0.955165	0.955165	0	0.21771	0.640791	46040
rs766825807	T	C	0.1053	0.1053	0.237318	0.237318	0.655629	0.655629	-1.#IND00	0	1	35333
rs67042053	T	C	-0.001806	-0.001806	0.0107328	0.0107328	0.865685	0.865685	0	0.596912	0.741963	49341
rs759994295	A	G	-1.0773	-1.0773	0.443587	0.443587	0.014665	0.014665	-1.#IND00	0	1	35333
rs111590057	A	G	0.001606	0.001606	0.00871128	0.00871128	0.852932	0.852932	0	0.185369	0.911481	49341
rs12451242	A	C	0.025317	0.025317	0.0160554	0.0160554	0.112987	0.112987	0	0.575147	0.448221	46041
rs4531806	T	G	-0.006872	-0.009153	0.00809949	0.0118892	0.393762	0.439051	0.472503	1.89575	0.168555	46041
rs563724093	T	C	0.0027	0.0027	0.100472	0.100472	0.97844	0.97844	-1.#IND00	0	1	35333
rs4286161	A	T	0.000932	0.001253	0.00683846	0.0102656	0.891011	0.902367	0.381485	3.23355	0.198538	49340
rs62053676	A	G	-0.003893	-0.007479	0.0161477	0.0246969	0.808537	0.760853	0.54685	2.20678	0.137406	46041
rs62053677	A	G	-0.017146	-0.017146	0.0141231	0.0141231	0.22234	0.22234	0	1.42637	0.490081	49342
rs72806047	C	G	0.016296	0.016296	0.0144636	0.0144636	0.257443	0.257443	0	1.16721	0.557884	49342
rs139384012	T	C	0.02576	0.023255	0.0400564	0.044461	0.518053	0.5991	0.156439	1.18545	0.276249	46041
rs4638649	A	G	-0.025543	-0.029997	0.0131138	0.01938	0.050275	0.119755	0.432174	1.7611	0.184487	46041
rs188221576	T	C	0.1514	0.1514	0.0958744	0.0958744	0.112451	0.112451	-1.#IND00	0	1	35333
rs145928918	T	G	-0.010195	-0.010195	0.0192338	0.0192338	0.594202	0.594202	0	0.247928	0.618538	46041
rs72806048	T	C	0.020367	0.020367	0.0160985	0.0160985	0.203456	0.203456	0	0.7999	0.371123	46042
rs879663425	A	G	-0.0739	-0.0739	0.237223	0.237223	0.754197	0.754197	-1.#IND00	0	1	35334
rs4313866	C	G	-0.005918	-0.005918	0.00674821	0.00674821	0.378101	0.378101	0	1.13676	0.566441	49342
rs74720506	T	G	-0.011188	-0.011188	0.0102713	0.0102713	0.273573	0.273573	0	0.620054	0.431027	46039
rs72806050	C	G	0.002362	0.002305	0.00766923	0.00811692	0.756942	0.775296	0.055264	2.117	0.346977	49339
rs551615081	T	C	-0.0416	-0.0416	0.0769395	0.0769395	0.586838	0.586838	-1.#IND00	0	1	35331
rs141820275	A	G	-0.0391	-0.0391	0.134566	0.134566	0.770247	0.770247	-1.#IND00	0	1	35331
rs72806051	A	G	-0.002927	-0.002927	0.0145959	0.0145959	0.840247	0.840247	0	1.87545	0.391518	49339
rs79565087	T	C	0.009619	0.012558	0.0195395	0.0273595	0.620763	0.644568	0.312852	2.91058	0.233332	49340
rs149136157	A	G	-0.1222	-0.1222	0.226295	0.226295	0.58731	0.58731	-1.#IND00	0	1	35331
rs143256088	A	T	-0.010785	-0.026747	0.0273836	0.0521979	0.692225	0.606546	0.531772	4.27142	0.118161	49340
rs148319721	T	C	0.0021	0.0021	0.0495538	0.0495538	0.966009	0.966009	-1.#IND00	0	1	35331
rs777305839	T	C	0.0871	0.0871	0.127139	0.127139	0.491099	0.491099	-1.#IND00	0	1	35331
rs142065792	T	C	-0.0953	-0.0953	0.0673959	0.0673959	0.155219	0.155219	-1.#IND00	0	1	35331
rs9747475	T	C	-0.007492	-0.007492	0.00683949	0.00683949	0.270859	0.270859	0	1.84521	0.397483	49338
rs770451257	A	G	-0.0849	-0.0849	0.202343	0.202343	0.673235	0.673235	-1.#IND00	0	1	35331
rs12453473	A	G	-0.040616	-0.040616	0.0158292	0.0158292	0.009928	0.009928	0	0.137414	0.710865	46039
rs764503827	T	G	0.2781	0.2781	0.158667	0.158667	0.078122	0.078122	-1.#IND00	0	1	35331
rs774503112	T	C	-0.0309	-0.0309	0.0599369	0.0599369	0.604351	0.604351	0	0	1	35331
rs548391268	T	C	-0.1209	-0.1209	0.220212	0.220212	0.581087	0.581087	-1.#IND00	0	1	35331
rs55929526	A	G	-0.011093	-0.011093	0.00712256	0.00712256	0.117474	0.117474	0	0.008862	0.924998	46038
rs78733064	A	G	-0.000699	0.000853	0.00795128	0.0102841	0.929536	0.933523	0.320155	1.47092	0.2252	46038
rs62053678	A	C	-0.002405	-0.002405	0.0118133	0.0118133	0.837842	0.837842	0	1.00146	0.606089	49341
rs535875419	A	T	0.0898	0.0898	0.301601	0.301601	0.764737	0.764737	-1.#IND00	0	1	35332
rs955402187	A	G	0.036	0.036	0.301967	0.301967	0.904597	0.904597	-1.#IND00	0	1	35332
rs553857120	T	C	-0.03379	-0.03379	0.0398056	0.0398056	0.393527	0.393527	0	1.12869	0.568733	49341
rs79489773	A	G	-0.0882	-0.0882	0.0574318	0.0574318	0.122676	0.122676	-1.#IND00	0	1	35332
rs182480896	T	C	-0.057	-0.057	0.0664128	0.0664128	0.388318	0.388318	-1.#IND00	0	1	35332
rs145598277	T	C	0.03304	0.01606	0.0244287	0.0459985	0.173982	0.725642	0.568074	2.31521	0.128114	46040
rs117353913	A	G	-0.033787	-0.033787	0.0310379	0.0310379	0.27387	0.27387	0	1.9e-05	0.996485	46040
rs4990301	A	G	0.002137	0.002137	0.0114323	0.0114323	0.85094	0.85094	0	0.918238	0.63184	49341
rs77845261	A	C	-0.008333	-0.008333	0.00964154	0.00964154	0.384968	0.384968	0	0.490585	0.483667	46040
rs1039763451	A	G	-0.1305	-0.1305	0.123673	0.123673	0.288849	0.288849	-1.#IND00	0	1	35332
rs4990302	T	C	-0.001241	-0.001241	0.0108051	0.0108051	0.908045	0.908045	0	0.844471	0.65558	49341
rs4990303	A	G	0.001389	0.001389	0.0112585	0.0112585	0.9013	0.9013	0	0.768982	0.380532	46040
rs1392595116	C	G	-0.0147	-0.0147	0.0588846	0.0588846	0.80187	0.80187	-1.#IND00	0	1	35332
rs115983867	T	C	0.008929	0.008929	0.00998667	0.00998667	0.368832	0.368832	0	0.647793	0.420903	46040
rs545386408	A	G	-0.052998	-0.052998	0.0605482	0.0605482	0.378969	0.378969	0	0.086221	0.769037	38633
rs117111040	C	G	-0.0222	-0.0222	0.156464	0.156464	0.886576	0.886576	-1.#IND00	0	1	35332
rs76180695	C	G	0.003695	0.003695	0.0121205	0.0121205	0.759305	0.759305	0	0.474526	0.490912	46040
rs62053680	A	G	-0.004083	-0.004083	0.0121262	0.0121262	0.735048	0.735048	0	0.386117	0.534347	46040
rs570798911	T	C	0.114	0.114	0.176545	0.176545	0.516331	0.516331	-1.#IND00	0	1	35332
rs112239029	T	C	0.000865	0.000865	0.0183759	0.0183759	0.962263	0.962263	0	1.03108	0.597178	49341
rs4074549	T	C	0.005678	0.005678	0.00960769	0.00960769	0.552508	0.552508	0	0.387103	0.824027	49341
rs145692742	T	C	-0.014225	-0.014225	0.0326995	0.0326995	0.661939	0.661939	0	1.18956	0.551683	48009
rs529010179	T	C	-0.0837	-0.0837	0.153615	0.153615	0.583946	0.583946	-1.#IND00	0	1	35332
rs76994601	C	G	-0.004693	-0.004693	0.0100287	0.0100287	0.638096	0.638096	0	0.759977	0.383336	46040
rs68080097	C	G	0.020027	0.019105	0.00834051	0.00965897	0.01582	0.046815	0.174871	1.21193	0.27095	46038
rs112690525	A	G	0.1421	0.1421	0.0742831	0.0742831	0.054524	0.054524	-1.#IND00	0	1	35332
rs7209996	T	C	-0.010649	-0.010649	0.0284436	0.0284436	0.70671	0.70671	0	0.035104	0.851378	46040
rs62053681	A	G	0.000695	0.000695	0.0118149	0.0118149	0.952851	0.952851	0	0.949238	0.329913	46040
rs77881364	T	C	-0.027307	-0.027307	0.0307031	0.0307031	0.371357	0.371357	0	0.097166	0.755258	46040
rs62053682	A	G	0.009565	0.015678	0.0100262	0.0155087	0.337574	0.309568	0.458516	3.69355	0.157745	49341
rs78405808	A	T	-0.004998	-0.004998	0.00813128	0.00813128	0.536664	0.536664	0	0.030289	0.861836	46040
rs1023519353	C	G	-0.1057	-0.1057	0.0988918	0.0988918	0.282658	0.282658	0	0	1	35332
rs146573341	T	C	0.0665	0.0665	0.0658831	0.0658831	0.310311	0.310311	-1.#IND00	0	1	35332
rs78495597	A	G	0.030632	0.030632	0.0307538	0.0307538	0.316733	0.316733	0	0.021659	0.882997	46040
rs74521961	A	G	-0.008383	-0.008383	0.0136118	0.0136118	0.535932	0.535932	0	1.08485	0.581337	49341
rs767413306	A	C	-0.1748	-0.1748	0.115427	0.115427	0.127964	0.127964	-1.#IND00	0	1	35332
rs5023247	A	G	-0.003935	-0.003935	0.00700923	0.00700923	0.572579	0.572579	0	0.519323	0.471131	46039
rs776395328	A	G	-0.1232	-0.1232	0.116524	0.116524	0.287892	0.287892	-1.#IND00	0	1	35332
rs773157504	A	G	-0.0104	-0.0104	0.198905	0.198905	0.95807	0.95807	-1.#IND00	0	1	35332
rs4490059	A	T	0.008965	0.008965	0.00672923	0.00672923	0.180519	0.180519	0	0.294048	0.863273	49341
rs779487765	T	G	-0.0219	-0.0219	0.05806	0.05806	0.704607	0.704607	-1.#IND00	0	1	35332
rs11656610	T	C	0.008314	0.003776	0.00931692	0.0189221	0.369772	0.841031	0.730325	3.70817	0.054147	46040
rs149313433	T	C	-0.1414	-0.1414	0.0936405	0.0936405	0.129063	0.129063	-1.#IND00	0	1	35332
rs57622140	A	G	-0.029046	-0.029046	0.0306313	0.0306313	0.340527	0.340527	0	0.003843	0.950568	46040
rs72806057	C	G	-0.00842	-0.00842	0.0067241	0.0067241	0.208141	0.208141	0	1.4132	0.493318	49341
rs35621498	A	G	0.005373	0.005373	0.00701385	0.00701385	0.44126	0.44126	0	0.365413	0.545515	46040
rs34830635	C	G	0.010104	0.007532	0.00976667	0.013639	0.298368	0.578876	0.401682	1.67135	0.196077	46040
rs551267054	A	G	0.102	0.102	0.256223	0.256223	0.689076	0.689076	-1.#IND00	0	1	35332
rs59476606	A	G	0.007202	0.007202	0.00672	0.00672	0.28139	0.28139	0	1.51591	0.468623	49341
rs142356392	C	G	-0.01455	-0.01455	0.0248738	0.0248738	0.556579	0.556579	0	0.40538	0.524324	38633
rs79546440	T	G	-0.015393	-0.015393	0.0210036	0.0210036	0.461358	0.461358	0	0.352652	0.838345	49341
rs66468556	T	C	-0.005548	-0.005548	0.00701692	0.00701692	0.426791	0.426791	0	0.514077	0.473379	46039
rs371081019	A	G	-0.0341	-0.0341	0.0721097	0.0721097	0.634585	0.634585	-1.#IND00	0	1	35331
rs77018629	A	G	-0.011538	-0.011538	0.0218672	0.0218672	0.595884	0.595884	0	0.007226	0.932259	46038
rs539016653	A	G	-0.1083	-0.1083	0.116422	0.116422	0.349776	0.349776	-1.#IND00	0	1	35331
rs78087852	T	C	-0.018093	-0.018093	0.021001	0.021001	0.386511	0.386511	0	0.34638	0.840978	49339
rs138667869	T	C	-0.4104	-0.4104	0.327842	0.327842	0.208283	0.208283	-1.#IND00	0	1	35331
rs563048184	C	G	0.004	0.004	0.195459	0.195459	0.983581	0.983581	-1.#IND00	0	1	35331
rs149258248	A	G	-0.0436	-0.0436	0.118552	0.118552	0.711651	0.711651	-1.#IND00	0	1	35331
rs757555456	A	G	-0.0561	-0.0561	0.0946851	0.0946851	0.551512	0.551512	-1.#IND00	0	1	35331
rs55903142	A	G	0.003055	0.003055	0.00709487	0.00709487	0.665153	0.665153	0	0.386749	0.824173	49337
rs55842940	A	G	0.004679	0.004679	0.00671641	0.00671641	0.4838	0.4838	0	0.316769	0.853521	49337
rs76890348	A	G	-0.027696	-0.027696	0.0308569	0.0308569	0.36697	0.36697	0	0.014275	0.904897	46039
rs62053692	C	G	-0.019047	-0.009797	0.00941487	0.0231164	0.042021	0.670141	0.77753	4.49499	0.033994	46039
rs554083912	T	C	-0.0515	-0.0515	0.0695538	0.0695538	0.456747	0.456747	-1.#IND00	0	1	35331
rs12450597	T	G	0.016818	0.016818	0.0210195	0.0210195	0.421281	0.421281	0	0.35422	0.837688	49339
rs72477017	A	G	0.025972	0.025972	0.0308785	0.0308785	0.397893	0.397893	0	0.038176	0.845091	46039
rs12452454	A	G	-0.017629	-0.017629	0.0205149	0.0205149	0.387742	0.387742	0	0.634565	0.728125	49339
rs766074054	T	C	-0.0763	-0.0763	0.0618759	0.0618759	0.215162	0.215162	-1.#IND00	0	1	35331
rs554720568	C	G	0.021	0.021	0.0563785	0.0563785	0.708127	0.708127	-1.#IND00	0	1	35331
rs573236259	A	G	0.020068	0.020068	0.0791379	0.0791379	0.798808	0.798808	0	0.040803	0.839918	38632
rs117809908	T	C	0.024536	0.024536	0.0312928	0.0312928	0.43066	0.43066	0	0.076571	0.781999	46039
rs9905262	A	G	0.000308	0.000308	0.00922103	0.00922103	0.973239	0.973239	0	0.547779	0.459227	46038
rs7222726	A	C	-0.006423	-0.003037	0.0139559	0.0223359	0.643689	0.891268	0.586473	2.41822	0.119931	46039
rs9901402	C	G	-1.1e-05	-0.002445	0.0108549	0.0144051	0.999153	0.864503	0.338582	1.5119	0.218849	46039
rs73284674	C	G	0.00455	0.00455	0.0169579	0.0169579	0.787387	0.787387	0	1.64193	0.440006	49340
rs11654816	T	C	0.006939	0.002744	0.0139636	0.0244215	0.617447	0.910064	0.651547	2.86983	0.090255	46039
rs773340883	A	G	0.1911	0.1911	0.262109	0.262109	0.463677	0.463677	-1.#IND00	0	1	35331
rs4074626	A	G	0.006241	0.006241	0.0171118	0.0171118	0.713942	0.713942	0	1.5144	0.468977	49340
rs4074627	T	C	0.013654	0.013654	0.0118636	0.0118636	0.247312	0.247312	0	0.000977	0.975058	46038
rs550976487	T	C	-0.3372	-0.3372	0.181614	0.181614	0.062024	0.062024	-1.#IND00	0	1	35331
rs4073769	A	G	-0.001834	-0.003512	0.0108503	0.013821	0.865037	0.798418	0.334421	1.50245	0.220295	46044
rs9909590	T	C	-0.002634	-0.002634	0.0105456	0.0105456	0.801742	0.801742	0	0.994789	0.318575	46042
rs57332907	T	G	0.001624	0.00824	0.0123431	0.0187923	0.894752	0.659437	0.464911	3.73769	0.154301	49344
rs73284676	C	G	-0.00022	-0.00022	0.0176815	0.0176815	0.989995	0.989995	0	0.225542	0.63485	46042
rs12952388	A	G	0.013957	0.013957	0.0181338	0.0181338	0.439143	0.439143	0	0.196103	0.657885	46041
rs76511644	A	G	-0.005017	-0.005017	0.0129503	0.0129503	0.697016	0.697016	0	1.39705	0.497318	49342
rs780152087	C	G	0.2032	0.2032	0.129407	0.129407	0.114493	0.114493	-1.#IND00	0	1	35334
rs77488601	T	C	-0.000624	-0.000624	0.0102933	0.0102933	0.951369	0.951369	0	1.32035	0.516761	49342
rs58794169	A	C	-0.004431	-0.012598	0.0103513	0.0174144	0.667001	0.467166	0.532656	4.2795	0.117684	49343
rs567019581	T	C	0.0811	0.0811	0.207523	0.207523	0.69448	0.69448	-1.#IND00	0	1	35334
rs59654081	T	G	-0.001688	0.002295	0.01292	0.021879	0.895497	0.916029	0.623444	2.65565	0.103183	46042
rs188310040	C	G	-0.0267	-0.0267	0.0720677	0.0720677	0.70962	0.70962	-1.#IND00	0	1	35334
rs9889512	A	C	-0.000727	-0.000727	0.0101897	0.0101897	0.94284	0.94284	0	1.94985	0.37722	49342
rs1040181066	A	C	0.0047	0.0047	0.0204656	0.0204656	0.817437	0.817437	-1.#IND00	0	1	35334
rs902929533	T	G	-0.0049	-0.0049	0.0203015	0.0203015	0.808311	0.808311	-1.#IND00	0	1	35334
rs1390949049	T	C	-0.005	-0.005	0.0204272	0.0204272	0.805657	0.805657	-1.#IND00	0	1	35334
rs547633846	T	G	0.5474	0.5474	0.384447	0.384447	0.152368	0.152368	-1.#IND00	0	1	35334
rs1022825525	A	G	0.1415	0.1415	0.410295	0.410295	0.728871	0.728871	-1.#IND00	0	1	35334
rs200423375	A	G	-0.0148	-0.0148	0.0171123	0.0171123	0.384676	0.384676	-1.#IND00	0	1	35333
rs530759883	T	C	0.002	0.002	0.0202344	0.0202344	0.92084	0.92084	-1.#IND00	0	1	35333
rs112818877	C	G	-0.001397	0.001562	0.0106974	0.0151841	0.895554	0.91761	0.419929	1.72393	0.189188	46040
rs1419355635	A	C	-0.0104	-0.0104	0.0338559	0.0338559	0.757509	0.757509	-1.#IND00	0	1	35332
rs1296001335	T	C	0.0089	0.0089	0.0205277	0.0205277	0.663014	0.663014	-1.#IND00	0	1	35333
rs111523288	T	C	0.0032	0.0032	0.0201738	0.0201738	0.873309	0.873309	-1.#IND00	0	1	35333
rs111764301	T	C	-0.0025	-0.0025	0.0202682	0.0202682	0.901313	0.901313	-1.#IND00	0	1	35333
rs569335144	C	G	-0.007373	-0.007373	0.0200662	0.0200662	0.711902	0.711902	0	0.781231	0.376765	38634
rs368147017	C	G	-0.0245	-0.0245	0.0378221	0.0378221	0.515004	0.515004	-1.#IND00	0	1	35333
rs142757159	A	C	0.0038	0.0038	0.0201749	0.0201749	0.849829	0.849829	-1.#IND00	0	1	35333
rs116584068	T	G	0.006674	0.006674	0.0171631	0.0171631	0.695933	0.695933	0	1.41929	0.491818	49342
rs74192827	T	C	-0.011561	-0.011561	0.0221108	0.0221108	0.599229	0.599229	0	0.004855	0.944449	46040
rs72477020	T	C	-0.015696	-0.015696	0.021239	0.021239	0.457605	0.457605	0	0.254742	0.880407	49341
rs773869896	C	G	0.1046	0.1046	0.188684	0.188684	0.577407	0.577407	-1.#IND00	0	1	35333
rs77149351	A	G	-0.028979	-0.028979	0.031359	0.031359	0.352965	0.352965	0	0.020569	0.88596	46041
rs750883033	T	C	-0.115	-0.115	0.225817	0.225817	0.608763	0.608763	-1.#IND00	0	1	35333
rs183994522	T	C	0.0568	0.0568	0.066439	0.066439	0.390172	0.390172	-1.#IND00	0	1	35333
rs112942269	A	C	0.00263	0.00353	0.0104872	0.0118133	0.800992	0.763897	0.150827	1.17762	0.277842	46040
rs73284691	A	G	0.000477	0.000477	0.0174974	0.0174974	0.978148	0.978148	0	0.202731	0.652526	46041
rs566953478	T	C	-0.0079	-0.0079	0.0351303	0.0351303	0.821169	0.821169	-1.#IND00	0	1	35333
rs189875325	T	G	0.0702	0.0702	0.0656379	0.0656379	0.282362	0.282362	-1.#IND00	0	1	35333
rs62054984	T	C	-0.024964	-0.024964	0.0138923	0.0138923	0.070899	0.070899	0	0.245993	0.884267	49341
rs914259147	A	G	0.2912	0.2912	0.243167	0.243167	0.228695	0.228695	-1.#IND00	0	1	35333
rs73284693	C	G	-0.00038	-0.00038	0.0175077	0.0175077	0.982588	0.982588	0	0.132203	0.716159	46041
rs143691426	T	C	0.021679	0.021679	0.0213174	0.0213174	0.306693	0.306693	0	1.2343	0.539479	49342
rs745809080	A	G	-0.0074	-0.0074	0.0819944	0.0819944	0.9277	0.9277	-1.#IND00	0	1	35333
rs11653393	T	C	-0.000704	-0.00146	0.0106918	0.0119887	0.947241	0.902561	0.168199	1.20221	0.27288	46041
rs11653443	T	G	-8.8e-05	-0.000511	0.0107297	0.0114462	0.993397	0.964209	0.096865	1.10725	0.29268	46041
rs28710079	A	G	0.0051	0.0051	0.020199	0.020199	0.79966	0.79966	-1.#IND00	0	1	35333
rs28606472	A	G	-0.003805	-0.003805	0.0170251	0.0170251	0.822244	0.822244	0	1.29819	0.522517	49342
rs761239033	A	T	0.0499	0.0499	0.205522	0.205522	0.807193	0.807193	-1.#IND00	0	1	35333
rs28454961	A	G	-0.002603	-0.003305	0.0106118	0.0116482	0.80522	0.775506	0.118961	1.13502	0.286706	46040
rs759164719	T	C	0.0239	0.0239	0.201154	0.201154	0.904919	0.904919	-1.#IND00	0	1	35333
rs753071815	C	G	-0.383	-0.383	0.218051	0.218051	0.07749	0.07749	0	0	1	35333
rs758452527	A	G	0.0167	0.0167	0.221913	0.221913	0.939685	0.939685	-1.#IND00	0	1	35333
rs147376780	A	G	-0.0603	-0.0603	0.104158	0.104158	0.56066	0.56066	-1.#IND00	0	1	35333
rs562353082	T	C	-0.0683	-0.0683	0.103102	0.103102	0.505526	0.505526	-1.#IND00	0	1	35333
rs11654845	T	C	0.000748	0.000748	0.0107041	0.0107041	0.943951	0.943951	0	0.78841	0.374581	46041
rs75442542	A	G	0.0307	0.0307	0.0336446	0.0336446	0.359054	0.359054	-1.#IND00	0	1	35333
rs60613596	A	G	0.004554	0.004554	0.0170118	0.0170118	0.787898	0.787898	0	1.67221	0.433394	49342
rs747805686	T	G	0.0017	0.0017	0.0886795	0.0886795	0.984619	0.984619	-1.#IND00	0	1	35333
rs12942758	A	C	0.00512	0.00512	0.00834513	0.00834513	0.537517	0.537517	0	1.19461	0.550292	49340
rs139388432	A	G	0.0335	0.0335	0.0507379	0.0507379	0.506937	0.506937	-1.#IND00	0	1	35333
rs149640586	A	G	-0.08	-0.08	0.237432	0.237432	0.734871	0.734871	-1.#IND00	0	1	35333
rs74470975	T	C	0.034189	0.034189	0.0314272	0.0314272	0.274179	0.274179	0	0.153161	0.695533	46041
rs1383845127	A	G	0.0349	0.0349	0.263776	0.263776	0.894183	0.894183	-1.#IND00	0	1	35333
rs116414431	A	G	-0.242	-0.242	0.209327	0.209327	0.245209	0.245209	-1.#IND00	0	1	35333
rs117332702	A	G	0.033929	0.033929	0.0315431	0.0315431	0.279598	0.279598	0	0.139474	0.708804	46041
rs142598805	A	G	-0.0192	-0.0192	0.0454097	0.0454097	0.670866	0.670866	-1.#IND00	0	1	35333
rs75863718	A	G	0.003377	0.003377	0.0124662	0.0124662	0.785387	0.785387	0	1.06212	0.587982	49342
rs200632068	A	C	-0.0205	-0.0205	0.0955908	0.0955908	0.829324	0.829324	0	0	1	35333
rs73971738	T	G	0.003376	0.003376	0.00851692	0.00851692	0.690349	0.690349	0	1.01459	0.602121	49341
rs78269977	A	C	-0.004093	-0.004093	0.0108067	0.0108067	0.703422	0.703422	0	0.949321	0.622096	49341
rs370659900	T	C	-0.035	-0.035	0.156947	0.156947	0.822633	0.822633	-1.#IND00	0	1	35333
rs369688317	A	G	-0.0128	-0.0128	0.0948518	0.0948518	0.892086	0.892086	-1.#IND00	0	1	35333
rs554404850	C	G	-0.0042	-0.0042	0.313495	0.313495	0.98925	0.98925	-1.#IND00	0	1	35333
rs146153973	T	C	0.0792	0.0792	0.0688764	0.0688764	0.24775	0.24775	-1.#IND00	0	1	35333
rs778764281	T	C	0.1852	0.1852	0.153821	0.153821	0.226192	0.226192	-1.#IND00	0	1	35333
rs747812805	A	G	-0.2648	-0.2648	0.122698	0.122698	0.030088	0.030088	-1.#IND00	0	1	35333
rs141111617	A	G	-0.1855	-0.1855	0.122547	0.122547	0.128134	0.128134	-1.#IND00	0	1	35333
rs532414845	A	G	-0.1226	-0.1226	0.236718	0.236718	0.602688	0.602688	-1.#IND00	0	1	35333
rs74933035	A	G	-0.0079	-0.0079	0.0907651	0.0907651	0.930266	0.930266	-1.#IND00	0	1	35333
rs12937022	C	G	-0.000165	-0.000165	0.00699744	0.00699744	0.981105	0.981105	0	0.704922	0.702956	49338
rs746546637	A	G	-0.0818	-0.0818	0.0986451	0.0986451	0.404572	0.404572	-1.#IND00	0	1	35333
rs187816508	A	G	0.0212	0.0212	0.0381395	0.0381395	0.576387	0.576387	-1.#IND00	0	1	35333
rs746342222	T	C	-0.0303	-0.0303	0.0623472	0.0623472	0.625232	0.625232	-1.#IND00	0	1	35333
rs182731673	A	G	0.1419	0.1419	0.104294	0.104294	0.171435	0.171435	-1.#IND00	0	1	35333
rs764411933	A	G	0.1609	0.1609	0.18337	0.18337	0.377794	0.377794	-1.#IND00	0	1	35333
rs774389898	A	G	-0.2986	-0.2986	0.22675	0.22675	0.18561	0.18561	-1.#IND00	0	1	35333
rs150010635	T	C	0.022	0.022	0.124762	0.124762	0.859304	0.859304	-1.#IND00	0	1	35333
rs4985615	C	G	-0.001417	0.010143	0.00721692	0.016219	0.843561	0.52963	0.713701	6.98571	0.030414	49341
rs7218654	A	G	0.002764	0.002764	0.0067959	0.0067959	0.682716	0.682716	0	0.040367	0.840764	46040
rs4985585	A	T	-0.006583	-0.004696	0.00745333	0.0105851	0.374682	0.655679	0.440591	1.7876	0.181219	46040
rs72806070	A	G	0.023401	0.023401	0.0227067	0.0227067	0.300243	0.300243	0	1.52252	0.467077	49341
rs7222921	A	G	0.00198	0.00198	0.00591897	0.00591897	0.736703	0.736703	0	0.481445	0.78606	49341
rs72806072	T	C	-0.001744	-0.001552	0.00930051	0.00964462	0.850467	0.871453	0.057345	1.06083	0.303025	46040
rs4985584	A	G	0.024081	0.024081	0.013319	0.013319	0.069185	0.069185	0	0.756127	0.384543	46039
rs780388091	C	G	0.0955	0.0955	0.198843	0.198843	0.629301	0.629301	-1.#IND00	0	1	35333
rs60428249	A	G	0.001296	0.001296	0.00661641	0.00661641	0.843923	0.843923	0	1.36363	0.505697	49342
rs190142290	A	G	-0.005691	-0.005691	0.0251918	0.0251918	0.820367	0.820367	0	0.934695	0.333646	46041
rs574773388	T	C	-0.0624	-0.0624	0.0722062	0.0722062	0.385052	0.385052	-1.#IND00	0	1	35333
rs540699502	T	C	0.0103	0.0103	0.209435	0.209435	0.960559	0.960559	-1.#IND00	0	1	35333
rs150931584	A	G	0.1172	0.1172	0.195436	0.195436	0.54669	0.54669	-1.#IND00	0	1	35333
rs11150873	A	G	-0.007138	-0.003685	0.00740461	0.0134364	0.332567	0.782831	0.646979	2.83269	0.092363	46040
rs751477792	T	C	0.1824	0.1824	0.135671	0.135671	0.176575	0.176575	-1.#IND00	0	1	35333
rs72477021	T	C	-0.004205	-0.004205	0.0132569	0.0132569	0.749892	0.749892	0	0.012893	0.909598	46041
rs57856963	A	G	0.011285	0.011285	0.0178523	0.0178523	0.525215	0.525215	0	0.28397	0.594111	46040
rs12947264	A	G	-0.003579	-0.003579	0.00730615	0.00730615	0.622522	0.622522	0	0.413739	0.813126	49341
rs4556857	A	G	-0.002797	0.004624	0.00719949	0.0135487	0.696164	0.731574	0.602698	5.03395	0.080703	49341
rs7224337	T	C	0.001319	0.001319	0.00640974	0.00640974	0.836103	0.836103	0	0.087534	0.767336	46040
rs767385994	A	G	-0.0286	-0.0286	0.104623	0.104623	0.783497	0.783497	-1.#IND00	0	1	35333
rs12602158	T	C	0.003678	-0.005115	0.00716513	0.0144482	0.605936	0.721958	0.650128	5.71638	0.057372	49341
rs144382205	T	C	0.0257	0.0257	0.081959	0.081959	0.752632	0.752632	-1.#IND00	0	1	35333
rs7224187	A	G	0.009918	0.009918	0.00836051	0.00836051	0.233101	0.233101	0	1.67661	0.432442	49340
rs7216500	A	C	-0.000364	-0.000364	0.00690615	0.00690615	0.95774	0.95774	0	0.1887	0.664001	46039
rs796772491	T	C	0.1693	0.1693	0.168126	0.168126	0.311453	0.311453	-1.#IND00	0	1	35333
rs549765550	T	C	-0.0302	-0.0302	0.0335441	0.0335441	0.365501	0.365501	-1.#IND00	0	1	35333
rs111274364	A	G	0.007568	0.007568	0.0176615	0.0176615	0.666686	0.666686	0	0.353334	0.552232	46040
rs566418623	T	C	-0.0426	-0.0426	0.145238	0.145238	0.768138	0.768138	-1.#IND00	0	1	35333
rs533779869	T	C	0.1124	0.1124	0.0917944	0.0917944	0.218394	0.218394	-1.#IND00	0	1	35333
rs576849647	A	G	0.0288	0.0288	0.0665113	0.0665113	0.663416	0.663416	-1.#IND00	0	1	35333
rs12602729	T	G	0.010131	0.010131	0.00848821	0.00848821	0.23024	0.23024	0	1.57368	0.455281	48314
rs140296645	A	G	0.0605	0.0605	0.0943262	0.0943262	0.519153	0.519153	-1.#IND00	0	1	35333
rs12603847	A	G	-0.006955	-0.002766	0.00824718	0.0152672	0.396662	0.85551	0.654061	2.89068	0.089093	46038
rs752073185	C	G	0.2566	0.2566	0.108608	0.108608	0.017583	0.017583	-1.#IND00	0	1	35333
rs11654775	A	C	0.012299	0.016021	0.0125426	0.0168436	0.32433	0.339053	0.268542	2.73426	0.254837	49342
rs138965698	T	C	0.056	0.056	0.0632949	0.0632949	0.373846	0.373846	-1.#IND00	0	1	35332
rs755691882	A	G	-0.2572	-0.2572	0.320552	0.320552	0.419971	0.419971	-1.#IND00	0	1	35333
rs184616632	T	C	0.064	0.064	0.11587	0.11587	0.578798	0.578798	-1.#IND00	0	1	35333
rs12950435	T	C	-0.000798	-0.000798	0.00659385	0.00659385	0.903141	0.903141	0	0.064984	0.798786	46040
rs35325014	A	G	-0.045997	-0.045997	0.0180123	0.0180123	0.010287	0.010287	0	0.873614	0.646096	49342
rs748542642	A	G	0.0488	0.0488	0.249738	0.249738	0.844279	0.844279	-1.#IND00	0	1	35333
rs778017033	T	C	-0.017	-0.017	0.222647	0.222647	0.938806	0.938806	-1.#IND00	0	1	35333
rs149557556	T	C	-0.0656	-0.0656	0.231849	0.231849	0.77611	0.77611	-1.#IND00	0	1	35333
rs547169699	A	G	0.0444	0.0444	0.0388544	0.0388544	0.250704	0.250704	-1.#IND00	0	1	35332
rs771106717	C	G	0.0183	0.0183	0.0729092	0.0729092	0.800817	0.800817	-1.#IND00	0	1	35333
rs776556802	T	G	0.0788	0.0788	0.150244	0.150244	0.598098	0.598098	-1.#IND00	0	1	35333
rs112185861	A	G	-0.036544	-0.036544	0.0190118	0.0190118	0.053365	0.053365	0	0.586007	0.746019	49341
rs768748135	T	G	0.1637	0.1637	0.0970077	0.0970077	0.08986	0.08986	0	0	1	35333
rs139108107	A	G	-0.0033	-0.0033	0.229228	0.229228	0.988449	0.988449	-1.#IND00	0	1	35333
rs113478803	C	G	0.033582	0.033582	0.019119	0.019119	0.07749	0.07749	0	1.03581	0.595768	49341
rs373636967	A	C	-0.0544	-0.0544	0.102683	0.102683	0.594401	0.594401	-1.#IND00	0	1	35333
rs72806076	A	T	-0.036451	-0.036451	0.0198097	0.0198097	0.064403	0.064403	0	0.713653	0.398234	46040
rs139651333	T	C	-0.047523	-0.047523	0.0359523	0.0359523	0.183957	0.183957	0	0.159336	0.689769	38634
rs753292534	A	G	-0.5771	-0.5771	0.232887	0.232887	0.012768	0.012768	-1.#IND00	0	1	35333
rs73286614	A	G	-0.001592	-0.001592	0.0107851	0.0107851	0.88205	0.88205	0	0.075255	0.783834	46040
rs117580809	A	T	-0.003622	-0.003622	0.0469369	0.0469369	0.938158	0.938158	0	0.000519	0.981817	46041
rs368577719	T	C	-0.2988	-0.2988	0.226736	0.226736	0.185288	0.185288	-1.#IND00	0	1	35333
rs139638679	T	C	-0.0482	-0.0482	0.149576	0.149576	0.746024	0.746024	-1.#IND00	0	1	35333
rs4638650	C	G	0.002187	0.001182	0.00932667	0.0111251	0.813669	0.914913	0.255197	1.34264	0.24657	46041
rs149657164	T	G	0.040952	0.040952	0.036239	0.036239	0.255999	0.255999	0	0.079821	0.77754	38634
rs34084117	T	G	0.004194	0.004194	0.00898461	0.00898461	0.638983	0.638983	0	1.82741	0.401036	49342
rs143780759	A	C	0.0547	0.0547	0.345806	0.345806	0.873657	0.873657	-1.#IND00	0	1	35333
rs4570931	C	G	-0.0057	-0.004189	0.00706308	0.00841949	0.417268	0.617059	0.177951	2.43295	0.296273	49340
rs535343068	T	C	-0.0113	-0.0113	0.0588564	0.0588564	0.846963	0.846963	-1.#IND00	0	1	35333
rs139029636	T	C	-0.0605	-0.0605	0.0943544	0.0943544	0.519278	0.519278	-1.#IND00	0	1	35333
rs541701417	A	G	0.0104	0.0104	0.208583	0.208583	0.960014	0.960014	-1.#IND00	0	1	35333
rs12450248	T	G	0.00436	-0.002454	0.00934923	0.0163769	0.639293	0.880275	0.520526	4.17124	0.12423	49343
rs781602484	A	C	-0.054	-0.054	0.105795	0.105795	0.607946	0.607946	-1.#IND00	0	1	35335
rs776297921	T	C	0.0475	0.0475	0.0977769	0.0977769	0.625366	0.625366	-1.#IND00	0	1	35335
rs182716216	A	T	-0.3358	-0.3358	0.181967	0.181967	0.063629	0.063629	-1.#IND00	0	1	35335
rs536725129	A	G	0.0793	0.0793	0.128048	0.128048	0.533651	0.533651	-1.#IND00	0	1	35335
rs753728698	T	C	-0.3984	-0.3984	0.202535	0.202535	0.048041	0.048041	-1.#IND00	0	1	35335
rs761531406	A	G	-0.3492	-0.3492	0.222489	0.222489	0.11466	0.11466	-1.#IND00	0	1	35335
rs34004952	A	G	-0.007075	-0.007075	0.00706667	0.00706667	0.314302	0.314302	0	1.45645	0.482765	49342
rs778295957	T	G	0.01	0.01	0.111597	0.111597	0.928213	0.928213	-1.#IND00	0	1	35335
rs12452126	T	G	-0.008128	-0.008128	0.00668667	0.00668667	0.221745	0.221745	0	0.450158	0.798453	49341
rs544031225	T	C	0.1047	0.1047	0.110967	0.110967	0.342936	0.342936	-1.#IND00	0	1	35335
rs58432604	A	G	-0.000215	-0.000215	0.0102903	0.0102903	0.983264	0.983264	0	0.083006	0.959347	49344
rs76815225	T	C	0.016659	0.016659	0.00872308	0.00872308	0.054936	0.054936	0	0.741989	0.389024	38635
rs12453457	A	G	0.014811	0.014811	0.00800051	0.00800051	0.0628	0.0628	0	0.037796	0.845853	38634
rs544853208	A	G	0.1098	0.1098	0.0576774	0.0576774	0.055703	0.055703	-1.#IND00	0	1	35335
rs9905757	T	C	0.00453	0.00453	0.0106149	0.0106149	0.667965	0.667965	0	0.685194	0.709924	49344
rs11869634	A	G	0.006311	0.006311	0.00668615	0.00668615	0.342767	0.342767	0	1.81004	0.404533	49341
rs12953074	T	C	-0.010849	-0.0062	0.0115426	0.0204385	0.344796	0.760453	0.641348	2.78822	0.09496	46041
rs12947988	A	C	0.005695	0.005695	0.0071	0.0071	0.420125	0.420125	0	1.56368	0.457564	49342
rs9891301	A	G	-0.0128	-0.0128	0.485368	0.485368	0.978843	0.978843	-1.#IND00	0	1	35335
rs146901044	T	C	0.0249	0.0249	0.0263682	0.0263682	0.34253	0.34253	0	0.511852	0.474338	38636
rs76348932	T	C	0.005693	0.005693	0.0152723	0.0152723	0.707897	0.707897	0	0.648218	0.723171	49342
rs749811007	A	G	0.1047	0.1047	0.188775	0.188775	0.577227	0.577227	-1.#IND00	0	1	35335
rs11150875	A	G	0.003598	0.003598	0.00737282	0.00737282	0.623784	0.623784	0	0.762187	0.382645	46042
rs75278245	A	G	0.001052	0.001052	0.0213908	0.0213908	0.960553	0.960553	0	0.370997	0.542461	46043
rs9909914	T	C	-0.005318	-0.005318	0.0104133	0.0104133	0.607732	0.607732	0	0.961562	0.6183	49344
rs7221193	C	G	0.004528	0.004528	0.00710821	0.00710821	0.521965	0.521965	0	1.26304	0.531783	49343
rs542402908	A	G	0.0536	0.0536	0.04034	0.04034	0.181686	0.181686	-1.#IND00	0	1	35335
rs758998022	T	C	0.0386	0.0386	0.0861867	0.0861867	0.652615	0.652615	-1.#IND00	0	1	35335
rs4074369	T	C	-0.001967	-0.001967	0.00694564	0.00694564	0.775919	0.775919	0	0.128792	0.937633	49340
rs754003443	A	T	0.0722	0.0722	0.153903	0.153903	0.637283	0.637283	-1.#IND00	0	1	35335
rs76527190	T	C	0.037651	0.034492	0.0184846	0.0231369	0.040646	0.134016	0.277075	1.38327	0.239545	46042
rs746931528	T	C	0.8887	0.8887	0.481945	0.481945	0.06383	0.06383	-1.#IND00	0	1	35335
rs184075995	A	G	-0.0276	-0.0276	0.100239	0.100239	0.78197	0.78197	-1.#IND00	0	1	35335
rs781024378	T	C	-0.487	-0.487	0.243186	0.243186	0.044148	0.044148	-1.#IND00	0	1	35335
rs59462858	T	C	0.0936	0.0936	0.0802826	0.0802826	0.241233	0.241233	-1.#IND00	0	1	35335
rs111496477	A	G	-0.021749	-0.021749	0.0120267	0.0120267	0.06914	0.06914	0	0.068577	0.79342	38634
rs55823471	A	G	0.00738	0.019674	0.0084359	0.022979	0.379227	0.389471	0.617184	2.61222	0.106043	38633
rs61033094	T	C	-0.0016	-0.0016	0.00873333	0.00873333	0.853888	0.853888	0	0	1	35330
rs183336368	T	C	0.1793	0.1793	0.149459	0.149459	0.227871	0.227871	-1.#IND00	0	1	35335
rs35386092	T	C	0.006782	0.007242	0.0068841	0.0119574	0.322095	0.542683	0.51521	4.1255	0.127104	49340
rs12951437	C	G	0.006968	0.009454	0.00698	0.00972615	0.315679	0.328566	0.330938	2.98926	0.224332	49340
rs12951485	T	C	-0.000658	-0.006211	0.00837436	0.0146159	0.937043	0.669287	0.543273	4.37898	0.111974	49341
rs117024453	A	G	-0.026269	-0.022057	0.0314308	0.0454497	0.40088	0.625715	0.509307	2.03794	0.153418	46042
rs536510641	A	G	-0.2176	-0.2176	0.313864	0.313864	0.485912	0.485912	-1.#IND00	0	1	35335
rs773718888	T	C	-0.2159	-0.2159	0.230811	0.230811	0.347108	0.347108	-1.#IND00	0	1	35335
rs560207913	T	C	-0.1443	-0.1443	0.271939	0.271939	0.593812	0.593812	-1.#IND00	0	1	35335
rs12453909	A	C	0.00172	-0.003693	0.00843897	0.013841	0.837627	0.78857	0.498331	3.9867	0.136239	49341
rs36051166	A	G	-0.000173	-0.000173	0.00771026	0.00771026	0.981984	0.981984	0	0.19784	0.65647	46042
rs369467679	A	G	0.6321	0.6321	0.384386	0.384386	0.098356	0.098356	-1.#IND00	0	1	35335
rs116486669	T	C	-0.0592	-0.0592	0.0929774	0.0929774	0.522205	0.522205	-1.#IND00	0	1	35335
rs145480380	T	C	-0.0558	-0.0558	0.0762359	0.0762359	0.46193	0.46193	-1.#IND00	0	1	35335
rs552294825	A	G	-0.0362	-0.0362	0.110061	0.110061	0.740958	0.740958	-1.#IND00	0	1	35335
rs12602564	C	G	-0.019769	-0.019769	0.0142544	0.0142544	0.163297	0.163297	0	0.559833	0.454328	46042
rs557006865	A	G	-0.0604	-0.0604	0.127954	0.127954	0.63519	0.63519	-1.#IND00	0	1	35335
rs35663503	T	C	0.008557	0.008557	0.00944872	0.00944872	0.36264	0.36264	0	0.153893	0.694843	46038
rs7222017	T	C	0.007443	0.007443	0.0100662	0.0100662	0.457369	0.457369	0	1.83398	0.39972	49342
rs779726161	T	C	0.0242	0.0242	0.133681	0.133681	0.855602	0.855602	-1.#IND00	0	1	35335
rs540333952	T	C	-0.0843	-0.0843	0.101656	0.101656	0.404556	0.404556	-1.#IND00	0	1	35335
rs73286626	C	G	0.013582	0.013582	0.0194656	0.0194656	0.483119	0.483119	0	0.427565	0.807524	49344
rs773926397	A	C	0.0431	0.0431	0.0940308	0.0940308	0.645027	0.645027	-1.#IND00	0	1	35335
rs7210020	T	C	0.004811	0.004811	0.00749795	0.00749795	0.518992	0.518992	0	0.249178	0.88286	49344
rs114506534	T	C	0.1573	0.1573	0.0594574	0.0594574	0.007851	0.007851	-1.#IND00	0	1	35335
rs570787324	T	C	-0.5142	-0.5142	0.301572	0.301572	0.086566	0.086566	-1.#IND00	0	1	35335
rs117440525	T	C	0.0321	0.0321	0.0412728	0.0412728	0.434371	0.434371	-1.#IND00	0	1	35335
rs560268395	A	G	-0.537	-0.537	0.299185	0.299185	0.071227	0.071227	-1.#IND00	0	1	35335
rs546469446	A	G	-0.1022	-0.1022	0.201371	0.201371	0.609989	0.609989	0	0	1	35335
rs79970246	A	T	-0.0365	-0.0365	0.106263	0.106263	0.729918	0.729918	-1.#IND00	0	1	35335
rs74967822	A	G	0.3057	0.3057	0.174764	0.174764	0.078721	0.078721	-1.#IND00	0	1	35335
rs9909174	T	G	-0.0441	-0.0441	0.107364	0.107364	0.679728	0.679728	-1.#IND00	0	1	35335
rs57160790	A	G	-0.001045	-0.002096	0.00717487	0.00919487	0.88359	0.818765	0.21148	2.5364	0.281338	49342
rs568331966	T	C	-0.0109	-0.0109	0.0968313	0.0968313	0.909895	0.909895	-1.#IND00	0	1	35335
rs73971747	T	C	0.004312	0.004312	0.0137836	0.0137836	0.7532	0.7532	0	1.75096	0.416661	49344
rs185423015	T	G	0.0594	0.0594	0.0468831	0.0468831	0.202829	0.202829	-1.#IND00	0	1	35335
rs147512695	A	G	-0.051105	-0.034369	0.0336138	0.0551056	0.126467	0.530747	0.460856	3.70959	0.156485	49344
rs145657138	T	C	-0.1141	-0.1141	0.206059	0.206059	0.577848	0.577848	-1.#IND00	0	1	35335
rs151127656	A	G	0.0747	0.0747	0.0834621	0.0834621	0.368323	0.368323	-1.#IND00	0	1	35335
rs558405685	T	C	-0.0375	-0.0375	0.0500918	0.0500918	0.451779	0.451779	-1.#IND00	0	1	35335
rs1013188891	T	C	0.0712	0.0712	0.362336	0.362336	0.843415	0.843415	-1.#IND00	0	1	35335
rs4985614	A	G	-0.012755	-0.012755	0.00708461	0.00708461	0.070377	0.070377	0	0.081571	0.77518	46038
rs4985613	A	G	-0.0258	-0.0258	0.0906754	0.0906754	0.774888	0.774888	-1.#IND00	0	1	35335
rs4985612	T	C	-0.016257	-0.018715	0.0069718	0.00950667	0.019113	0.04785	0.298161	2.84965	0.24055	49340
rs4280315	T	C	-0.012184	-0.012184	0.00760256	0.00760256	0.107203	0.107203	0	0.452589	0.797483	49344
rs145411174	A	G	-0.1039	-0.1039	0.126929	0.126929	0.410642	0.410642	-1.#IND00	0	1	35338
rs73971748	T	C	-0.0611	-0.0611	0.0940215	0.0940215	0.513657	0.513657	-1.#IND00	0	1	35338
rs572713218	A	G	0.0443	0.0443	0.0886933	0.0886933	0.615666	0.615666	-1.#IND00	0	1	35338
rs564496425	A	G	-0.1955	-0.1955	0.118992	0.118992	0.098658	0.098658	-1.#IND00	0	1	35338
rs56149367	T	C	-0.0611	-0.0611	0.0940226	0.0940226	0.513661	0.513661	-1.#IND00	0	1	35338
rs781702890	T	C	-0.2265	-0.2265	0.297146	0.297146	0.443589	0.443589	-1.#IND00	0	1	35338
rs529302430	C	G	0.2762	0.2762	0.106366	0.106366	0.009072	0.009072	-1.#IND00	0	1	35338
rs72806081	T	C	-0.230538	-0.230538	0.112713	0.112713	0.039816	0.039816	0	0.208814	0.647699	38639
rs137961541	A	G	-0.063	-0.063	0.0461185	0.0461185	0.169717	0.169717	-1.#IND00	0	1	35338
rs572428812	A	G	-0.1917	-0.1917	0.191612	0.191612	0.314598	0.314598	-1.#IND00	0	1	35338
rs139574463	T	C	0.346	0.346	0.144875	0.144875	0.016394	0.016394	0	0	1	35338
rs772013099	T	C	0.1221	0.1221	0.142325	0.142325	0.388524	0.388524	-1.#IND00	0	1	35338
rs12940897	A	G	0.001956	0.001956	0.00684769	0.00684769	0.774048	0.774048	0	0.256081	0.879818	49342
rs34839721	A	G	-0.00113	-0.00113	0.00717077	0.00717077	0.874089	0.874089	0	0.076413	0.962514	49344
rs190866477	A	T	0.0241	0.0241	0.0553703	0.0553703	0.661782	0.661782	-1.#IND00	0	1	35338
rs4247114	A	G	0.032806	0.032806	0.0127774	0.0127774	0.009878	0.009878	0	0.416902	0.811841	49346
rs79189499	A	G	0.0104	0.0104	0.208677	0.208677	0.960032	0.960032	-1.#IND00	0	1	35338
rs78699182	A	T	-0.0637	-0.0637	0.0933923	0.0933923	0.493003	0.493003	-1.#IND00	0	1	35338
rs777613039	A	G	0.0214	0.0214	0.14264	0.14264	0.880117	0.880117	-1.#IND00	0	1	35338
rs66459911	T	C	0.008154	0.008154	0.00721128	0.00721128	0.255708	0.255708	0	0.866514	0.648394	49346
rs777498102	C	G	-0.3203	-0.3203	0.191001	0.191001	0.091882	0.091882	-1.#IND00	0	1	35338
rs76181809	T	C	-0.002405	-0.005643	0.0185918	0.022979	0.896512	0.805045	0.213056	1.27074	0.259628	46046
rs117679592	T	C	-0.127645	-0.127645	0.121482	0.121482	0.290895	0.290895	0	0.016071	0.899122	38639
rs574205019	T	C	0.0027	0.0027	0.0635621	0.0635621	0.965929	0.965929	-1.#IND00	0	1	35338
rs149274423	A	C	-0.0044	-0.0044	0.0378031	0.0378031	0.906847	0.906847	-1.#IND00	0	1	35338
rs139769129	T	C	-0.056712	-0.028685	0.0297785	0.0687892	0.055606	0.675137	0.389744	1.63866	0.20051	38639
rs942581142	T	C	-0.1694	-0.1694	0.101821	0.101821	0.094477	0.094477	-1.#IND00	0	1	35338
rs117195906	T	C	-0.013	-0.013	0.0327533	0.0327533	0.689951	0.689951	-1.#IND00	0	1	35337
rs181342061	C	G	-0.0255	-0.0255	0.0987718	0.0987718	0.795251	0.795251	-1.#IND00	0	1	35338
rs118159112	A	G	0.0228	0.0228	0.143481	0.143481	0.873083	0.873083	-1.#IND00	0	1	35338
rs765163423	A	G	0.0651	0.0651	0.178599	0.178599	0.7141	0.7141	-1.#IND00	0	1	35338
rs11868422	A	C	0.000424	0.00229	0.00779641	0.0108441	0.95641	0.831909	0.416874	1.7149	0.190351	46043
rs12940158	A	C	0.002837	0.002837	0.00740154	0.00740154	0.699991	0.699991	0	0.770611	0.380028	46044
rs751231994	T	C	-0.1323	-0.1323	0.195286	0.195286	0.495925	0.495925	-1.#IND00	0	1	35338
rs7207957	T	C	0.003227	0.003227	0.00753846	0.00753846	0.667003	0.667003	0	0.308984	0.578304	46042
rs9899018	A	G	-0.025141	-0.025141	0.0128415	0.0128415	0.049102	0.049102	0	0.371464	0.542207	46045
rs7208299	C	G	0.019309	0.019309	0.0304769	0.0304769	0.524262	0.524262	0	0.985294	0.611007	49346
rs771324457	A	G	0.2762	0.2762	0.106386	0.106386	0.009085	0.009085	-1.#IND00	0	1	35338
rs11869174	T	C	0.003639	0.003639	0.00765026	0.00765026	0.632609	0.632609	0	1.16039	0.559789	49344
rs535212941	A	C	0.0439	0.0439	0.311059	0.311059	0.887175	0.887175	-1.#IND00	0	1	35338
rs749677250	T	C	-0.1584	-0.1584	0.117688	0.117688	0.176092	0.176092	-1.#IND00	0	1	35338
rs754896895	A	G	0.2627	0.2627	0.313883	0.313883	0.40022	0.40022	-1.#IND00	0	1	35338
rs11871110	A	G	-0.003194	-0.003194	0.0106446	0.0106446	0.762984	0.762984	0	0.859136	0.353981	46045
rs11150876	T	C	-0.002409	-0.002409	0.00722615	0.00722615	0.737577	0.737577	0	0.84477	0.655482	49343
rs1376771649	T	C	-0.1118	-0.1118	0.327658	0.327658	0.731639	0.731639	-1.#IND00	0	1	35338
rs747044179	A	T	-0.1382	-0.1382	0.110925	0.110925	0.210449	0.210449	-1.#IND00	0	1	35338
rs192239879	T	C	0.0364	0.0364	0.110143	0.110143	0.739766	0.739766	-1.#IND00	0	1	35338
rs762887373	A	G	0.0076	0.0076	0.187677	0.187677	0.967519	0.967519	0	0	1	35338
rs3934710	T	C	-0.003613	-0.003613	0.00707385	0.00707385	0.607666	0.607666	0	0.000373	0.98459	46044
rs181045467	C	G	-0.0625	-0.0625	0.128217	0.128217	0.624189	0.624189	-1.#IND00	0	1	35338
rs3934766	A	G	-0.00154	-0.00154	0.0102815	0.0102815	0.880278	0.880278	0	0.957004	0.619711	49346
rs3934765	A	G	-0.003588	-0.003588	0.00700103	0.00700103	0.606476	0.606476	0	0.881047	0.643699	49343
rs72806085	A	C	-0.008422	0.002293	0.0191236	0.0339205	0.658012	0.945801	0.576975	2.36393	0.124169	46046
rs3934764	T	C	-0.0262	-0.0262	0.0831856	0.0831856	0.751573	0.751573	-1.#IND00	0	1	35338
rs4072491	A	G	-0.018223	-0.018223	0.0220918	0.0220918	0.40705	0.40705	0	0.039539	0.980425	49347
rs754314504	T	C	0.3119	0.3119	0.196204	0.196204	0.110078	0.110078	-1.#IND00	0	1	35338
rs60932163	C	G	0.0969	0.0969	0.0752108	0.0752108	0.195305	0.195305	-1.#IND00	0	1	35338
rs115583872	T	C	0.025937	0.032191	0.0264677	0.0315431	0.324619	0.304974	0.154804	2.36632	0.30631	49347
rs9902299	A	G	-0.000661	-0.000661	0.00666256	0.00666256	0.920518	0.920518	0	0.697042	0.705731	49346
rs72806086	A	C	-0.273224	-0.273224	0.101104	0.101104	0.006618	0.006618	0	0.536769	0.463775	38639
rs758552571	T	G	0.0709	0.0709	0.122214	0.122214	0.559846	0.559846	-1.#IND00	0	1	35338
rs56213032	A	G	0.00709	0.00709	0.00875538	0.00875538	0.415671	0.415671	0	0.000249	0.987406	46043
rs563377997	A	G	-0.5227	-0.5227	0.291697	0.291697	0.071693	0.071693	-1.#IND00	0	1	35338
rs530545830	T	C	-0.0945	-0.0945	0.0564872	0.0564872	0.092662	0.092662	-1.#IND00	0	1	35338
rs28756850	T	C	0.007094	0.007094	0.0085241	0.0085241	0.402888	0.402888	0	0.189926	0.662978	46043
rs749230808	A	G	0.1537	0.1537	0.0673626	0.0673626	0.021848	0.021848	-1.#IND00	0	1	35338
rs79808026	T	C	-0.010736	-0.010736	0.0168595	0.0168595	0.52216	0.52216	0	0.402557	0.525772	46046
rs62055027	A	T	0.000555	-0.004945	0.00852872	0.0180303	0.947801	0.782816	0.732816	3.74274	0.053038	46044
rs544285490	A	G	-0.0103	-0.0103	0.209064	0.209064	0.960489	0.960489	-1.#IND00	0	1	35338
rs8079420	T	C	-0.001187	-0.001187	0.00683026	0.00683026	0.861366	0.861366	0	0.321104	0.570945	46045
rs138409514	C	G	-0.020058	-0.020058	0.0291154	0.0291154	0.488685	0.488685	0	1.43171	0.488775	49347
rs192268395	T	C	-0.002949	0.017234	0.0318077	0.0515308	0.92573	0.736768	0.416869	3.42976	0.179985	49347
rs56205913	T	C	0.005982	0.005982	0.00908205	0.00908205	0.507947	0.507947	0	0.000932	0.975643	46043
rs760048444	A	T	0.5343	0.5343	0.403728	0.403728	0.183433	0.183433	-1.#IND00	0	1	35338
rs765663771	A	G	-0.5371	-0.5371	0.299172	0.299172	0.071163	0.071163	-1.#IND00	0	1	35338
rs185152101	A	G	0.2284	0.2284	0.107429	0.107429	0.032622	0.032622	-1.#IND00	0	1	35338
rs7223403	A	G	-0.1121	-0.1121	0.119212	0.119212	0.344567	0.344567	-1.#IND00	0	1	35338
rs62055029	T	C	-0.0011	-0.0011	0.0092118	0.0092118	0.904445	0.904445	-1.#IND00	0	1	35335
rs879337719	T	C	0.0817	0.0817	0.121831	0.121831	0.500301	0.500301	-1.#IND00	0	1	35338
rs28687962	T	G	0.005626	0.005626	0.00715333	0.00715333	0.429248	0.429248	0	0.864765	0.648961	49343
rs73286652	T	C	-0.0519	-0.0519	0.107923	0.107923	0.628858	0.628858	-1.#IND00	0	1	35338
rs569700814	T	C	-0.0534	-0.0534	0.280656	0.280656	0.84832	0.84832	-1.#IND00	0	1	35338
rs542702474	T	C	-0.0046	-0.0046	0.0651041	0.0651041	0.943364	0.943364	-1.#IND00	0	1	35338
rs117612529	A	G	-0.0364	-0.0364	0.110231	0.110231	0.739968	0.739968	-1.#IND00	0	1	35338
rs540612363	T	C	-0.0323	-0.0323	0.0534113	0.0534113	0.543315	0.543315	-1.#IND00	0	1	35338
rs9915104	C	G	-0.000977	-0.000977	0.00667846	0.00667846	0.883023	0.883023	0	0.418123	0.811345	49346
rs140497793	A	G	-0.0364	-0.0364	0.110231	0.110231	0.739968	0.739968	-1.#IND00	0	1	35338
rs770511011	T	C	-0.0208	-0.0208	0.0709379	0.0709379	0.768213	0.768213	-1.#IND00	0	1	35338
rs188540376	C	G	0.1902	0.1902	0.206916	0.206916	0.355516	0.355516	-1.#IND00	0	1	35338
rs530448774	T	C	-0.0868	-0.0868	0.222419	0.222419	0.694885	0.694885	-1.#IND00	0	1	35338
rs765755511	A	C	0.1312	0.1312	0.249447	0.249447	0.597063	0.597063	-1.#IND00	0	1	35338
rs77313654	A	G	-0.000658	-0.000658	0.0285056	0.0285056	0.981491	0.981491	0	0.102233	0.950168	48015
rs8069970	A	G	-0.007833	-0.007833	0.00734821	0.00734821	0.283967	0.283967	0	1.56678	0.456855	48317
rs534179560	A	G	-0.0514	-0.0514	0.12372	0.12372	0.67627	0.67627	-1.#IND00	0	1	35339
rs757509293	A	T	-0.0702	-0.0702	0.162987	0.162987	0.665093	0.665093	-1.#IND00	0	1	35339
rs66827740	T	C	0.000835	0.000835	0.00666359	0.00666359	0.899775	0.899775	0	0.186131	0.911134	49346
rs55881593	A	T	0.006394	0.006421	0.00738974	0.00743128	0.384451	0.385124	0.007842	1.0079	0.315405	46042
rs11657335	A	G	0.006131	0.006131	0.00761538	0.00761538	0.418389	0.418389	0	0.794812	0.372649	46042
rs748112906	T	C	0.0713	0.0713	0.1051	0.1051	0.495331	0.495331	-1.#IND00	0	1	35339
rs62055031	C	G	0.006055	0.006055	0.00731641	0.00731641	0.405506	0.405506	0	0.92415	0.629975	49343
rs188454149	C	G	0.0184	0.0184	0.125117	0.125117	0.882469	0.882469	-1.#IND00	0	1	35339
rs769259291	T	C	0.0373	0.0373	0.104994	0.104994	0.721043	0.721043	-1.#IND00	0	1	35339
rs113724779	A	C	-0.0364	-0.0364	0.110071	0.110071	0.739601	0.739601	-1.#IND00	0	1	35339
rs199909850	A	G	0.0485	0.0485	0.127068	0.127068	0.701259	0.701259	-1.#IND00	0	1	35339
rs111296151	T	C	-0.000451	-0.000451	0.00822564	0.00822564	0.956081	0.956081	0	0.003707	0.951449	38636
rs377359368	A	C	-0.0003	-0.0003	0.0100805	0.0100805	0.976125	0.976125	-1.#IND00	0	1	35334
rs191676022	T	C	-0.000195	-0.000195	0.00880718	0.00880718	0.982228	0.982228	0	0.045661	0.830792	38635
rs185058742	T	C	0.001528	0.001528	0.00837231	0.00837231	0.854397	0.854397	0	0.007809	0.929584	38635
rs113234390	T	C	0.0019	0.0019	0.00848923	0.00848923	0.821996	0.821996	0	0	1	38636
rs376117478	A	C	0.0028	0.0028	0.00885128	0.00885128	0.750518	0.750518	0	0	1	35335
rs796792419	T	C	0.0017	0.0017	0.00811333	0.00811333	0.833185	0.833185	-1.#IND00	0	1	35337
rs866779046	T	C	0.0008	0.0008	0.00834974	0.00834974	0.923258	0.923258	-1.#IND00	0	1	35334
rs796872273	T	C	0.0031	0.0031	0.00812769	0.00812769	0.701454	0.701454	-1.#IND00	0	1	35337
rs71354732	A	G	0.0017	0.0017	0.00881795	0.00881795	0.846338	0.846338	-1.#IND00	0	1	35333
rs570999232	A	G	-0.1398	-0.1398	0.124656	0.124656	0.259623	0.259623	-1.#IND00	0	1	35339
rs143111361	T	C	-0.133948	-0.133948	0.0476574	0.0476574	0.004741	0.004741	0	0.991338	0.319416	46047
rs77658071	T	C	0.030701	0.039297	0.0308897	0.0449005	0.317788	0.379031	0.459682	1.85076	0.173695	46047
rs756330043	C	G	0.0729	0.0729	0.198003	0.198003	0.711349	0.711349	-1.#IND00	0	1	35339
rs766470678	T	C	-0.004	-0.004	0.0899256	0.0899256	0.964324	0.964324	-1.#IND00	0	1	35339
rs753805589	T	G	-0.0666	-0.0666	0.095701	0.095701	0.484264	0.484264	-1.#IND00	0	1	35339
rs4985610	C	G	-0.005869	-0.005869	0.00722513	0.00722513	0.414262	0.414262	0	0.804271	0.66889	49342
rs4985583	A	G	-0.005611	-0.005611	0.00763744	0.00763744	0.460256	0.460256	0	0.608881	0.435209	46042
rs11657163	T	C	-0.007008	-0.007008	0.00797641	0.00797641	0.377171	0.377171	0	1.83479	0.399559	49345
rs745511803	C	G	-0.0155	-0.0155	0.102584	0.102584	0.87927	0.87927	-1.#IND00	0	1	35339
rs769349199	T	C	0.0407	0.0407	0.127364	0.127364	0.748069	0.748069	-1.#IND00	0	1	35339
rs62055036	T	C	0.005432	0.005432	0.00911128	0.00911128	0.549073	0.549073	0	0.002063	0.963773	46042
[truncated: 549,584+ more rows]
