# Supplementary material for: Effect of genetically predicted sclerostin on cardiovascular biomarkers, risk factors, and disease outcomes
Source: Nat Commun. 2024 Nov 13;15:9832. doi: 10.1038/s41467-024-53623-5 (PMC11561231; doi:10.1038/s41467-024-53623-5)
Supplement: Supplementary file 5 — Source data [file 41467_2024_53623_MOESM5_ESM.xlsx]

## Sheet: Fig1a
Outcome	Estimate	ci_low	ci_high	se	type
Heel bone mineral density	1.00187	1.08076	0.922984	0.0402484	GWAS
LDL-Cholesterol	0.0190892	0.0786556	-0.0404773	0.030391	GWAS
HDL-Cholesterol	-0.145535	-0.0864734	-0.204596	0.0301333	GWAS
Glucose	0.0264179	0.104149	-0.0513135	0.0396589	GWAS
HbA1c	0.0210406	0.0779343	-0.0358531	0.0290274	GWAS
Cholesterol	0.0455657	0.163045	-0.0719132	0.0599382	UK Biobank
LDL-Cholesterol	0.0615251	0.180644	-0.0575939	0.060775	UK Biobank
HDL-Cholesterol	-0.129151	-0.0157566	-0.242546	0.0578545	UK Biobank
Triglycerides	0.264129	0.380862	0.147396	0.0595577	UK Biobank
Apolipoprotein-A	-0.0752363	0.0397307	-0.190203	0.0586566	UK Biobank
Apolipoprotein-B	0.120613	0.240239	0.000986908	0.0610337	UK Biobank
C-Reactive protein	0.021834	0.1412	-0.0975318	0.0609009	UK Biobank
Lipoprotein (a)	-0.0352817	0.0987292	-0.169293	0.0683729	UK Biobank
Glucose	0.092843	0.216786	-0.0310997	0.0632361	UK Biobank
HbA1c	0.00511291	0.121848	-0.111622	0.0595589	UK Biobank

## Sheet: Fig1b
Outcome	Estimate	ci_low	ci_high	se	type
Hip fracture	0.158778	0.303207	0.0831458	0.330056	GWAS [Odds]
Coronary artery disease	1.24959	1.54888	1.00813	0.109549	GWAS [Odds]
Myocardial infarction	1.35466	1.87497	0.978746	0.165835	GWAS [Odds]
Ischaemic stroke	1.18979	1.61466	0.876719	0.15579	GWAS [Odds]
Hypertension	1.02647	1.06664	0.987821	0.0195837	GWAS [Odds]
Type 2 diabetes	1.44983	1.90171	1.10533	0.13842	GWAS [Odds]
Coronary artery disease	1.84898	3.06158	1.11665	0.257296	UK Biobank-LR [Odds]
Myocardial infarction	1.37579	2.53351	0.747099	0.311522	UK Biobank-LR [Odds]
Ischaemic stroke	1.28495	3.47425	0.475237	0.50748	UK Biobank-LR [Odds]
Hypertension	1.18102	1.52475	0.914778	0.130333	UK Biobank-LR [Odds]
Type 2 diabetes	1.62003	2.50508	1.04766	0.222387	UK Biobank-LR [Odds]
Coronary artery disease	1.77003	2.85387	1.0978	0.243715	UK Biobank-SA(Birth) [Hazard]
Myocardial infarction	1.36961	2.47503	0.757899	0.301903	UK Biobank-SA(Birth) [Hazard]
Ischaemic stroke	1.28552	3.43854	0.480602	0.501981	UK Biobank-SA(Birth) [Hazard]
Hypertension	1.12022	1.3687	0.916851	0.102213	UK Biobank-SA(Birth) [Hazard]
Type 2 diabetes	1.66881	2.92489	0.952149	0.286299	UK Biobank-SA(Birth) [Hazard]
